# Supplementary material for: Comprehensive Characterization of a Novel E3-Related Gene Signature With Implications in Prognosis and Immunotherapy of Low-Grade Gliomas
Source: Front Genet. 2022 Jun 27;13:905047. doi: 10.3389/fgene.2022.905047 (PMC9271851; doi:10.3389/fgene.2022.905047)
Supplement: Supplementary file 1 [file Table1.XLSX]

## Sheet: ESBL database
Gene Symbol	Protein Name	Domain	RefSeq	Swiss-Prot
AFF4	AF4/FMR2 family member 4	UBOX	7656879	Q9UHB7
AMFR	autocrine motility factor receptor, E3 ubiquitin protein ligase	RING	21071001	Q9UKV5
ANAPC11	anaphase-promoting complex subunit 11 isoform 2	RING	574957206	Q9NYG5
ANKIB1	ankyrin repeat and IBR domain-containing protein 1	RING	148596953	Q9P2G1
AREL1	apoptosis resistant E3 ubiquitin protein ligase 1	HECTc	87116668	O15033
ARIH1	ariadne RBR E3 ubiquitin protein ligase 1	RING	187761373	Q9Y4X5
ARIH2	ariadne RBR E3 ubiquitin protein ligase 2	RING	5453557	O95376
BARD1	BRCA1 associated RING domain 1	RING	543583789	Q99728
BFAR	bifunctional apoptosis regulator	RING	7706091	Q9NZS9
BIRC2	baculoviral IAP repeat containing 2	RING	390608639	Q13490
BIRC3	baculoviral IAP repeat containing 3	RING	33946285	Q13489
BIRC7	baculoviral IAP repeat containing 7	RING	21536421	Q96CA5
BIRC8	baculoviral IAP repeat-containing protein 8	RING	44680139	Q96P09
BMI1	BMI1 polycomb ring finger proto-oncogene*	RING	27883842	P35226
BRAP	BRCA1 associated protein	RING	188497705	Q7Z569
BRCA1	breast cancer 1, early onset*	RING	237681125	P38398
CBL	Cbl proto-oncogene, E3 ubiquitin protein ligase	RING	52426745	P22681
CBLB	Cbl proto-oncogene B, E3 ubiquitin protein ligase	RING	54112420	Q13191
CBLC	Cbl proto-oncogene C, E3 ubiquitin protein ligase	RING	195927030	Q9ULV8
CBLL1	Cbl proto-oncogene-like 1, E3 ubiquitin protein ligase	RING	546230945	Q75N03
CCDC36	coiled-coil domain-containing protein 36	RING	206597549	Q8IYA8
CCNB1IP1	cyclin B1 interacting protein 1, E3 ubiquitin protein ligase	RING	116812640	Q9NPC3
CGRRF1	cell growth regulator with RING finger domain protein 1	RING	5729765	Q99675
CHFR	checkpoint with forkhead and ring finger domains, E3 ubiquitin protein ligase	RING	239048909	Q96EP1
CNOT4	CCR4-NOT transcription complex, subunit 4	RING	300069017	O95628
CUL9	cullin-9	RING	24307991	Q8IWT3
CYHR1	cysteine and histidine-rich protein 1 isoform 2 precursor	RING	193788637	Q6ZMK1
DCST1	DC-STAMP domain-containing protein 1 isoform 2	RING	219521926	Q5T197
DTX1	deltex 1, E3 ubiquitin ligase	RING	41352718	Q86Y01
DTX2	deltex 2, E3 ubiquitin ligase	RING	156564386	Q86UW9
DTX3	deltex 3, E3 ubiquitin ligase	RING	555943736	Q8N9I9
DTX3L	deltex 3 like, E3 ubiquitin ligase	RING	19923717	Q8TDB6
DTX4	deltex 4, E3 ubiquitin ligase	RING	663071089	Q9Y2E6
DZIP3	DAZ interacting zinc finger protein 3	RING	7662244	Q86Y13
E4F1	E4F transcription factor 1	zf-C2H2	571026678	Q66K89
FANCL	Fanconi anemia, complementation group L	RING	167860138	Q9NW38
G2E3	G2/M-phase specific E3 ubiquitin protein ligase	HECTc	809279653	Q7L622
HACE1	HECT domain and ankyrin repeat containing E3 ubiquitin protein ligase 1	HECTc	116875852	Q8IYU2
HECTD1	HECT domain containing E3 ubiquitin protein ligase 1	HECTc	612339310	Q9ULT8
HECTD2	HECT domain containing E3 ubiquitin protein ligase 2	HECTc	546231434	Q5U5R9
HECTD3	HECT domain containing E3 ubiquitin protein ligase 3	HECT	157738609	Q5T447
HECTD4	HECT domain containing E3 ubiquitin protein ligase 4	HECTc	359718912	Q9Y4D8
HECW1	HECT, C2 and WW domain containing E3 ubiquitin protein ligase 1	HECTc	559098413	Q76N89
HECW2	HECT, C2 and WW domain containing E3 ubiquitin protein ligase 2	HECTc	756140743	Q9P2P5
HERC1	HECT and RLD domain containing E3 ubiquitin protein ligase family member 1	HECTc	126131099	Q15751
HERC2	HECT and RLD domain containing E3 ubiquitin protein ligase 2*	HECTc	126032348	O95714
HERC3	HECT and RLD domain containing E3 ubiquitin protein ligase 3	HECTc	410110896	Q15034
HERC4	HECT and RLD domain containing E3 ubiquitin protein ligase 4	HECTc	499137513	Q5GLZ8
HERC5	HECT and RLD domain containing E3 ubiquitin protein ligase 5	HECTc	110825982	Q9UII4
HERC6	HECT and RLD domain containing E3 ubiquitin protein ligase family member 6	HECTc	259089405	Q8IVU3
HLTF	helicase-like transcription factor	RING	21071054	Q14527
HUWE1	HECT, UBA and WWE domain containing 1, E3 ubiquitin protein ligase	HECTc	61676188	Q7Z6Z7
IRF2BP1	interferon regulatory factor 2 binding protein 1	RING	24308115	Q8IU81
IRF2BP2	interferon regulatory factor 2-binding protein 2 isoform B	RING	116734706	Q7Z5L9
IRF2BPL	interferon regulatory factor 2-binding protein-like	RING	33457336	Q9H1B7
Itch	itchy E3 ubiquitin protein ligase	HECTc	380420338	Q96J02
KCMF1	potassium channel modulatory factor 1	RING	46852178	Q9P0J7
KMT2C	histone-lysine N-methyltransferase 2C	RING	91718902	Q8NEZ4
KMT2D	histone-lysine N-methyltransferase 2D	RING	148762969	O14686
LNX1	ligand of numb-protein X 1, E3 ubiquitin protein ligase	RING	187607085	Q8TBB1
LNX2	ligand of numb-protein X 2	RING	24025688	Q8N448
LONRF1	LON peptidase N-terminal domain and RING finger protein 1	RING	87080813	Q17RB8
LONRF2	LON peptidase N-terminal domain and RING finger protein 2	RING	148528975	Q1L5Z9
LONRF3	LON peptidase N-terminal domain and RING finger protein 3 isoform 3	RING	574280908	Q496Y0
LRSAM1	leucine rich repeat and sterile alpha motif containing 1	RING	299758423	Q6UWE0
LTN1	listerin E3 ubiquitin protein ligase 1	RING	231573214	O94822
MAEA	macrophage erythroblast attacher isoform 4	RING	661860329	Q7L5Y9
MAP3K1	mitogen-activated protein kinase kinase kinase 1	RING	153945765	Q13233
MARCH1	membrane-associated ring finger (C3HC4) 1, E3 ubiquitin protein ligase	RING	261823980	Q8TCQ1
MARCH10	membrane-associated ring finger (C3HC4) 10, E3 ubiquitin protein ligase	RING	571026626	Q8NA82
MARCH11	membrane-associated ring finger (C3HC4) 11	RING	156523244	A6NNE9
MARCH2	membrane-associated ring finger (C3HC4) 2, E3 ubiquitin protein ligase	RING	53729334	Q9P0N8
MARCH3	membrane-associated ring finger (C3HC4) 3, E3 ubiquitin protein ligase	RING	30425370	Q86UD3
MARCH4	membrane-associated ring finger (C3HC4) 4, E3 ubiquitin protein ligase	RING	57977325	Q9P2E8
MARCH5	membrane-associated ring finger (C3HC4) 5	RING	8923415	Q9NX47
MARCH6	membrane-associated ring finger (C3HC4) 6, E3 ubiquitin protein ligase	RING	397787554	O60337
MARCH7	membrane-associated ring finger (C3HC4) 7, E3 ubiquitin protein ligase	RING	544346245	Q9H992
MARCH8	membrane-associated ring finger (C3HC4) 8, E3 ubiquitin protein ligase	RING	544583444	Q5T0T0
MARCH9	membrane-associated ring finger (C3HC4) 9	RING	40255016	Q86YJ5
Mdm2	MDM2 oncogene, E3 ubiquitin protein ligase	RING	510937018	Q00987
MDM4	protein Mdm4 isoform 7	RING	512125239	O15151
MECOM	MDS1 and EVI1 complex locus protein EVI1 isoform b	RING	327180722	Q03112
MEX3A	RNA-binding protein MEX3A	RING	147902746	A1L020
MEX3B	RNA-binding protein MEX3B	RING	47716512	Q6ZN04
MEX3C	mex-3 RNA binding family member C	RING	148229134	Q5U5Q3
MEX3D	RNA-binding protein MEX3D isoform 2	RING	291621664	Q86XN8
MGRN1	mahogunin ring finger 1, E3 ubiquitin protein ligase	RING	334883182	O60291
MIB1	mindbomb E3 ubiquitin protein ligase 1	RING	30348954	Q86YT6
MIB2	mindbomb E3 ubiquitin protein ligase 2	RING	282394038	Q96AX9
MID1	midline 1	RING	300797215	O15344
MID2	midline 2	RING	223890259	Q9UJV3
MKRN1	makorin ring finger protein 1	RING	619329024	Q9UHC7
MKRN2	makorin ring finger protein 2	RING	411147393	Q9H000
MKRN3	makorin ring finger protein 3	RING	5032243	Q13064
MKRN4P	Putative E3 ubiquitin-protein ligase makorin-4	RING	17368441	Q13434
MNAT1	CDK-activating kinase assembly factor MAT1 isoform 2	RING	295789085	P51948
MSL2	male-specific lethal 2 homolog (Drosophila)	RING	224028284	Q9HC17
MUL1	mitochondrial E3 ubiquitin protein ligase 1*	RING	171542821	Q969V5
MYCBP2	MYC binding protein 2, E3 ubiquitin protein ligase	RING	291190787	O75592
MYLIP	myosin regulatory light chain interacting protein	RING	38788243	Q8WY64
NEDD4	neural precursor cell expressed, developmentally down-regulated 4, E3 ubiquitin protein ligase	HECTc	547235493	P46934
NEDD4L	neural precursor cell expressed, developmentally down-regulated 4-like, E3 ubiquitin protein ligase	HECTc	345478677	Q96PU5
NEURL1	neuralized E3 ubiquitin protein ligase 1	RING	223278368	O76050
NEURL1B	neuralized E3 ubiquitin protein ligase 1B	RING	815890887	A8MQ27
NEURL3	neuralized E3 ubiquitin protein ligase 3	RING	550822415	Q96EH8
NFX1	transcriptional repressor NF-X1 isoform 3	RING	22212927	Q12986
NFXL1	NF-X1-type zinc finger protein NFXL1	RING	520261838	Q6ZNB6
NHLRC1	NHL repeat containing E3 ubiquitin protein ligase 1	RING	40255283	Q6VVB1
NOSIP	nitric oxide synthase-interacting protein	UBOX	401709927	Q9Y314
NSMCE1	non-SMC element 1 homolog (S. cerevisiae)*	RING	94721324	Q8WV22
PARK2	parkin RBR E3 ubiquitin protein ligase	RING	169790973	O60260
PCGF1	polycomb group ring finger 1	RING	109240538	Q9BSM1
PCGF2	polycomb group ring finger 2*	RING	6005964	P35227
PCGF3	polycomb group RING finger protein 3	RING	31742478	Q3KNV8
PCGF5	polycomb group RING finger protein 5	RING	380036033	Q86SE9
PCGF6	polycomb group RING finger protein 6 isoform a	RING	58761530	Q9BYE7
PDZRN3	PDZ domain containing ring finger 3	RING	735367623	Q9UPQ7
PDZRN4	PDZ domain containing ring finger 4	RING	257196172	Q6ZMN7
PELI1	pellino E3 ubiquitin protein ligase 1	PELI	11037063	Q96FA3
PELI2	pellino E3 ubiquitin protein ligase family member 2	PELI	10864063	Q9HAT8
PELI3	pellino E3 ubiquitin protein ligase family member 3	PELI	341823689	Q8N2H9
PEX10	peroxisome biogenesis factor 10 isoform 1	RING	24797089	O60683
PEX12	peroxisome assembly protein 12	RING	4505721	O00623
PEX2	peroxisome biogenesis factor 2	RING	289063469	P28328
PHF7	PHD finger protein 7 isoform 2	RING	506325002	Q9BWX1
PHRF1	PHD and RING finger domain-containing protein 1 isoform 1	RING	557440888	Q9P1Y6
PJA1	praja ring finger 1, E3 ubiquitin protein ligase	RING	530421802	Q8NG27
PJA2	praja ring finger 2, E3 ubiquitin protein ligase	RING	157412255	O43164
PLAG1	zinc finger protein PLAG1 isoform b	RING	167857798	Q6DJT9
PLAGL1	zinc finger protein PLAGL1 isoform 1	RING	573459768	Q9UM63
PML	promyelocytic leukemia*	RING	109637788	P29590
PPIL2	peptidylprolyl isomerase (cyclophilin)-like 2	UBOX	22547215	Q13356
PRPF19	pre-mRNA processing factor 19	UBOX	7657381	Q9UMS4
RAD18	RAD18 homolog (S. cerevisiae)	RING	256818821	Q9NS91
RAG1	recombination activating gene 1	RING	4557841	P15918
RAPSN	43 kDa receptor-associated protein of the synapse isoform 2	RING	38045928	Q13702
RBBP6	retinoblastoma binding protein 6	RING	33620769	Q7Z6E9
RBCK1	RanBP-type and C3HC4-type zinc finger containing 1	RING	144953898	Q9BYM8
RBX1	ring-box 1, E3 ubiquitin protein ligase**	RING	7657508	P62877
RC3H1	ring finger and CCCH-type domains 1	RING	664806085	Q5TC82
RC3H2	ring finger and CCCH-type domains 2	RING	156105699	Q9HBD1
RCHY1	ring finger and CHY zinc finger domain containing 1, E3 ubiquitin protein ligase	RING	512749780	Q96PM5
RFFL	ring finger and FYVE-like domain containing E3 ubiquitin protein ligase	RING	62865649	Q8WZ73
RFPL1	ret finger protein-like 1	RING	149408130	O75677
RFPL2	ret finger protein-like 2 isoform 3	RING	227116308	O75678
RFPL3	ret finger protein-like 3 isoform 1	RING	149408135	O75679
RFPL4A	ret finger protein-like 4A	RING	222446629	A6NLU0
RFPL4AL1	ret finger protein-like 4A-like protein 1	RING	475807831	F8VTS6
RFPL4B	ret finger protein-like 4B	RING	153791360	Q6ZWI9
RFWD2	ring finger and WD repeat domain 2, E3 ubiquitin protein ligase	RING	557786192	Q8NHY2
RFWD3	ring finger and WD repeat domain 3	RING	71143112	Q6PCD5
RING1	ring finger protein 1*	RING	51479192	Q06587
RLF	zinc finger protein Rlf	RING	157671949	Q13129
RLIM	ring finger protein, LIM domain interacting	RING	34452686	Q9NVW2
RMND5A	protein RMD5 homolog A	RING	12232469	Q9H871
RMND5B	protein RMD5 homolog B isoform a	RING	571031354	Q96G75
RNF10	ring finger protein 10	RING	34452681	Q8N5U6
RNF103	ring finger protein 103	RING	312147329	O00237
RNF11	ring finger protein 11	RING	7657520	Q9Y3C5
RNF111	ring finger protein 111*	RING	395455085	Q6ZNA4
RNF112	RING finger protein 112	RING	264681488	Q9ULX5
RNF113A	RING finger protein 113A	RING	5902158	O15541
RNF113B	RING finger protein 113B	RING	30578416	Q8IZP6
RNF114	ring finger protein 114	RING	8923898	Q9Y508
RNF115	ring finger protein 115	RING	530363886	Q9Y4L5
RNF121	RING finger protein 121 isoform b	RING	665506028	Q9H920
RNF122	RING finger protein 122	RING	38045931	Q9H9V4
RNF123	ring finger protein 123	RING	37588869	Q5XPI4
RNF125	ring finger protein 125, E3 ubiquitin protein ligase	RING	37595555	Q96EQ8
RNF126	ring finger protein 126	RING	37622894	Q9BV68
RNF128	ring finger protein 128, E3 ubiquitin protein ligase	RING	37588873	Q8TEB7
RNF13	ring finger protein 13	RING	34577087	O34567
RNF130	ring finger protein 130	RING	526253083	Q86XS8
RNF133	ring finger protein 133	RING	21040269	Q8WVZ7
RNF135	ring finger protein 135	RING	297139721	Q8IUD6
RNF138	ring finger protein 138, E3 ubiquitin protein ligase	RING	395455059	Q8WVD3
RNF139	ring finger protein 139	RING	21314654	Q8WU17
RNF14	ring finger protein 14	RING	318067966	Q9UBS8
RNF141	ring finger protein 141	RING	21361493	Q8WVD5
RNF144A	ring finger protein 144A	RING	38045938	P50876
RNF144B	ring finger protein 144B	RING	50284696	Q7Z419
RNF145	RING finger protein 145 isoform 5	RING	313661397	Q96MT1
RNF146	ring finger protein 146	RING	338827727	Q9NTX7
RNF148	RING finger protein 148 precursor	RING	37675277	Q8N7C7
RNF149	ring finger protein 149	RING	284447287	Q8NC42
RNF150	RING finger protein 150 precursor	RING	58331204	Q9ULK6
RNF151	ring finger protein 151	RING	87241872	Q2KHN1
RNF152	ring finger protein 152	RING	27734873	Q8N8N0
RNF157	RING finger protein 157	RING	58743365	Q96PX1
RNF165	RING finger protein 165 isoform 1	RING	57165361	Q6ZSG1
RNF166	RING finger protein 166 isoform 2	RING	284795357	Q96A37
RNF167	ring finger protein 167	RING	14149702	Q9H6Y7
RNF168	ring finger protein 168, E3 ubiquitin protein ligase*	RING	31377566	Q8IYW5
RNF169	ring finger protein 169	RING	148839382	Q8NCN4
RNF17	RING finger protein 17 isoform 2	RING	297139728	Q9BXT8
RNF170	ring finger protein 170	RING	237858658	Q96K19
RNF175	RING finger protein 175	RING	27734859	Q8N4F7
RNF180	ring finger protein 180	RING	165932346	Q86T96
RNF181	ring finger protein 181	RING	7706039	Q9P0P0
RNF182	ring finger protein 182	RING	259013545	Q8N6D2
RNF183	RING finger protein 183	RING	153252110	Q96D59
RNF185	ring finger protein 185	RING	209529683	Q96GF1
RNF186	RING finger protein 186	RING	9506663	Q9NXI6
RNF187	ring finger protein 187	RING	256225838	Q5TA31
RNF19A	ring finger protein 19A, RBR E3 ubiquitin protein ligase	RING	525459427	Q9NV58
RNF19B	ring finger protein 19B	RING	664806060	Q6ZMZ0
RNF2	ring finger protein 2*	RING	6005747	Q99496
RNF20	ring finger protein 20, E3 ubiquitin protein ligase	RING	34878777	Q5VTR2
RNF207	RING finger protein 207	RING	124487387	Q6ZRF8
RNF208	ring finger protein 208	RING	119220603	Q9H0X6
RNF212	probable E3 SUMO-protein ligase RNF212 isoform c*	RING	300863140	Q495C1
RNF212B	RING finger protein 212B	RING	536291168	A8MTL3
RNF213	ring finger protein 213	RING	597709777	Q63HN8
RNF214	RING finger protein 214 isoform 2	RING	503775288	Q8ND24
RNF215	RING finger protein 215 precursor	RING	63025220	Q9Y6U7
RNF216	ring finger protein 216	RING	46370057	Q9NWF9
RNF217	ring finger protein 217	RING	556562062	Q8TC41
RNF219	RING finger protein 219	RING	88759348	Q5W0B1
RNF220	ring finger protein 220	RING	46397375	Q5VTB9
RNF222	PREDICTED: RING finger protein 222 isoform X1	RING	767992469	A6NCQ9
RNF223	RING finger protein 223	RING	327412333	E7ERA6
RNF224	PREDICTED: RING finger protein 224 isoform X1	RING	767958041	P0DH78
RNF225	PREDICTED: RING finger protein 225 isoform X1	RING	578834770	M0QZC1
RNF24	RING finger protein 24 isoform 2	RING	197245452	Q9Y225
RNF25	ring finger protein 25	RING	34878787	Q96BH1
RNF26	RING finger protein 26	RING	14042925	Q9BY78
RNF31	ring finger protein 31	RING	109150431	Q96EP0
RNF32	RING finger protein 32 isoform c	RING	815729259	Q9H0A6
RNF34	ring finger protein 34, E3 ubiquitin protein ligase	RING	378925642	Q969K3
RNF38	ring finger protein 38	RING	37577185	Q9H0F5
RNF39	RING finger protein 39 isoform 1	RING	297206763	Q9H2S5
RNF4	ring finger protein 4*	RING	297139779	P78317
RNF40	ring finger protein 40, E3 ubiquitin protein ligase	RING	557440901	O75150
RNF41	ring finger protein 41, E3 ubiquitin protein ligase	RING	338827618	Q9H4P4
RNF43	ring finger protein 43	RING	770075668	Q68DV7
RNF44	RING finger protein 44	RING	7662486	Q7L0R7
RNF5	ring finger protein 5, E3 ubiquitin protein ligase	RING	5902054	Q99942
RNF6	ring finger protein (C3H2C3 type) 6	RING	34305295	Q9Y252
RNF7	ring finger protein 7**	RING	319004144	Q9UBF6
RNF8	ring finger protein 8, E3 ubiquitin protein ligase	RING	34304336	O76064
RNFT1	RING finger and transmembrane domain-containing protein 1	RING	109134327	Q5M7Z0
RNFT2	RING finger and transmembrane domain-containing protein 2 isoform 1	RING	158186614	Q96EX2
RSPRY1	RING finger and SPRY domain-containing protein 1 isoform 1 precursor	RING	762205506	Q96DX4
SCAF11	protein SCAF11	RING	117676384	Q99590
SH3RF1	SH3 domain containing ring finger 1	RING	51988887	Q7Z6J0
SH3RF2	SH3 domain containing ring finger 2	RING	222446607	Q8TEC5
SH3RF3	SH3 domain-containing RING finger protein 3 precursor	RING	150010572	Q8TEJ3
SHPRH	SNF2 histone linker PHD RING helicase, E3 ubiquitin protein ligase	RING	289547541	Q149N8
SIAH1	siah E3 ubiquitin protein ligase 1	RING	63148618	Q8IUQ4
SIAH2	siah E3 ubiquitin protein ligase 2	RING	31982899	O43255
SIAH3	siah E3 ubiquitin protein ligase family member 3	RING	110578665	Q8IW03
SMURF1	SMAD specific E3 ubiquitin protein ligase 1	HECTc	63148618	Q9HCE7
SMURF2	SMAD specific E3 ubiquitin protein ligase 2	HECTc	12232397	Q9HAU4
STUB1	STIP1 homology and U-box containing protein 1, E3 ubiquitin protein ligase	UBOX	645912990	Q9UNE7
SYVN1	synovial apoptosis inhibitor 1, synoviolin	RING	27436927	Q86TM6
TMEM129	E3 ubiquitin-protein ligase TM129 isoform a	RING	187936961	A0AVI4
Topors	topoisomerase I binding, arginine/serine-rich, E3 ubiquitin protein ligase*	RING	307344673	Q9NS56
TRAF2	TNF receptor-associated factor 2	RING	22027612	Q12933
TRAF3	TNF receptor-associated factor 3	RING	313661483	Q13114
TRAF4	TNF receptor-associated factor 4	RING	22027622	Q9BUZ4
TRAF5	TNF receptor-associated factor 5	RING	77404348	O00463
TRAF6	TNF receptor-associated factor 6, E3 ubiquitin protein ligase	RING	22027630	Q9Y4K3
TRAF7	TNF receptor-associated factor 7, E3 ubiquitin protein ligase*	RING	45594312	Q6Q0C0
TRAIP	TRAF interacting protein	RING	40807469	Q9BWF2
TRIM10	tripartite motif-containing protein 10 isoform 1	RING	157426898	Q9UDY6
TRIM11	tripartite motif containing 11	RING	21630277	Q96F44
TRIM13	tripartite motif containing 13	RING	55953112	O60858
TRIM15	tripartite motif-containing protein 15	RING	149193331	Q9C019
TRIM17	tripartite motif containing 17	RING	198442878	Q9Y577
TRIM2	tripartite motif containing 2	RING	705044345	Q9C040
TRIM21	tripartite motif containing 21	RING	15208660	P19474
TRIM22	tripartite motif containing 22	RING	313760629	Q8IYM9
TRIM23	tripartite motif containing 23	RING	15208643	P36406
TRIM24	tripartite motif containing 24	RING	47419911	O15164
TRIM25	tripartite motif containing 25	RING	68160937	Q14258
TRIM26	tripartite motif-containing protein 26	RING	338753391	Q12899
TRIM27	tripartite motif containing 27	RING	5730009	P14373
TRIM28	tripartite motif containing 28*	RING	5032179	Q123263
TRIM3	tripartite motif-containing protein 3 isoform 2	RING	351721595	O75382
TRIM31	tripartite motif containing 31	RING	62865604	Q9BZY9
TRIM32	tripartite motif containing 32	RING	153792582	Q13049
TRIM33	tripartite motif containing 33	RING	74027251	Q9UPN9
TRIM34	tripartite motif-containing protein 34 isoform 3	RING	145275183	Q9BYJ4
TRIM35	tripartite motif-containing protein 35 isoform 2	RING	751368110	Q9UPQ4
TRIM36	tripartite motif containing 36	RING	663429604	Q9NQ86
TRIM37	tripartite motif containing 37	RING	52487176	O94972
TRIM38	tripartite motif containing 38	RING	5454014	O00635
TRIM39	tripartite motif containing 39	RING	25777698	Q9HCM9
TRIM4	E3 ubiquitin-protein ligase TRIM4 isoform alpha	RING	301601615	Q9C037
TRIM40	tripartite motif-containing protein 40 isoform a**	RING	557636691	Q6P9F5
TRIM41	tripartite motif containing 41	RING	42516574	Q8WV44
TRIM42	tripartite motif-containing protein 42	RING	301500637	Q8IWZ5
TRIM43	tripartite motif-containing protein 43	RING	20270353	Q96BQ3
TRIM43B	tripartite motif-containing protein 43B	RING	256600212	A6NCK2
TRIM45	tripartite motif-containing protein 45 isoform 2	RING	224548923	Q9H8W5
TRIM46	tripartite motif-containing protein 46 isoform 6	RING	538260579	Q7Z4K8
TRIM47	tripartite motif-containing protein 47	RING	54792146	Q96LD4
TRIM48	tripartite motif-containing protein 48	RING	201862060	Q8IWZ4
TRIM49	tripartite motif-containing protein 49	RING	9966829	P0CI25
TRIM49B	tripartite motif-containing protein	RING	331028811	A6NDI0
TRIM49C	PREDICTED: tripartite motif-containing protein 49C isoform X1	RING	767970497	P0CI26
TRIM49D1	PREDICTED: tripartite motif-containing protein 49D1 isoform X1	RING	767970137	C9J1S8
TRIM5	tripartite motif containing 5	RING	283046698	Q9C035
TRIM50	tripartite motif containing 50	RING	527122124	Q86XT4
TRIM51	tripartite motif-containing protein 51	RING	209862805	Q9BSJ1
TRIM52	tripartite motif-containing protein 52	RING	14249412	Q96A61
TRIM54	tripartite motif-containing protein 54 isoform 1	RING	78482627	Q9BYV2
TRIM55	tripartite motif-containing protein 55 isoform 4	RING	34878852	Q9BYV6
TRIM56	tripartite motif containing 56	RING	30794216	Q9BRZ2
TRIM58	E3 ubiquitin-protein ligase TRIM58	RING	112421127	Q8NG06
TRIM59	tripartite motif containing 59	RING	27436877	Q8IWR1
TRIM6	tripartite motif-containing protein 6 isoform 3	RING	310772223	Q9C030
TRIM60	tripartite motif-containing protein 60	RING	384475510	Q495X7
TRIM61	putative tripartite motif-containing protein 61	RING	60099474	Q5EBN2
TRIM62	tripartite motif containing 62	RING	217035095	Q9BVG3
TRIM63	tripartite motif containing 63, E3 ubiquitin protein ligase	RING	19924163	Q969Q1
TRIM64	tripartite motif-containing protein 64	RING	210147600	A6NGJ6
TRIM64B	putative tripartite motif-containing protein 64B	RING	256542275	A6NI03
TRIM64C	putative tripartite motif-containing protein 64C	RING	331028829	A6NLI5
TRIM65	tripartite motif-containing protein 65 isoform 2	RING	371122551	Q6PJ69
TRIM67	tripartite motif containing 67	RING	134288906	Q6ZTA4
TRIM68	tripartite motif containing 68	RING	751557653	Q6AZZ1
TRIM69	tripartite motif containing 69	RING	667478204	Q86WT6
TRIM7	tripartite motif-containing protein 7 isoform 2	RING	44680130	Q9C029
TRIM71	tripartite motif containing 71, E3 ubiquitin protein ligase	RING	84993742	Q2Q1W2
TRIM72	tripartite motif-containing protein 72	RING	270265876	Q6ZMU5
TRIM73	tripartite motif-containing protein 73	RING	65285121	Q86UV7
TRIM74	tripartite motif-containing protein 74	RING	38524612	Q86UV6
TRIM75P	Putative tripartite motif-containing protein 75	RING	187663991	A6NK02
TRIM77	tripartite motif-containing protein 77 isoform 2	RING	429836863	I1YAP6
TRIM8	tripartite motif containing 8	RING	148596968	Q9BZR9
TRIM9	tripartite motif containing 9	RING	190341104	Q9C026
TRIML1	tripartite motif family-like 1	RING	31542779	Q8N9V2
TRIML2	probable E3 ubiquitin-protein ligase TRIML2 isoform 2	SPRY	742068547	Q8N7C3
TRIP12	thyroid hormone receptor interactor 12	HECTc	545746335	Q14669
TTC3	tetratricopeptide repeat domain 3	RING	49640011	P53804
UBE3A	ubiquitin protein ligase E3A	HECTc	19718766	Q05086
UBE3B	ubiquitin protein ligase E3B	HECTc	394025737	Q7Z3V4
UBE3C	ubiquitin protein ligase E3C	HECTc	187960100	Q15386
UBE3D	ubiquitin protein ligase E3D	HECT_2	750321479	Q7Z6J8
UBE4A	ubiquitination factor E4A	RING	323362983	Q14139
UBE4B	ubiquitination factor E4B	RING	157739864	O95155
UBOX5	U-box domain containing 5	RING	389886556	O94941
UBR1	ubiquitin protein ligase E3 component n-recognin 1	UBR	28372497	Q8IWV7
UBR2	ubiquitin protein ligase E3 component n-recognin 2	UBR	296317280	Q8IWV8
UBR3	ubiquitin protein ligase E3 component n-recognin 3 (putative)	UBR	160948610	Q6ZT12
UBR4	ubiquitin protein ligase E3 component n-recognin 4	UBR	82659109	Q5T4S7
UBR5	ubiquitin protein ligase E3 component n-recognin 5	HECTc	544583486	O95071
UBR7	ubiquitin protein ligase E3 component n-recognin 7 (putative)	UBR	154426322	Q8N806
UHRF1	ubiquitin-like with PHD and ring finger domains 1	RING	586798166	Q96T88
UHRF2	ubiquitin-like with PHD and ring finger domains 2, E3 ubiquitin protein ligase	RING	23312364	Q96PU4
UNK	RING finger protein unkempt homolog	RING	331028525	Q9C0B0
UNKL	unkempt family zinc finger-like	RING	448824848	Q9H9P5
VPS11	vacuolar protein sorting-associated protein 11 homolog isoform 2	RING	589058161	Q9H270
VPS18	vacuolar protein sorting-associated protein 18 homolog	RING	17978485	Q9P253
VPS41	vacuolar protein sorting-associated protein 41 homolog isoform 1	RING	114199475	P49754
VPS8	vacuolar protein sorting-associated protein 8 homolog isoform a	RING	57863277	Q8N3P4
WDR59	WD repeat-containing protein 59	RING	58331266	Q6PJI9
WDSUB1	WD repeat, sterile alpha motif and U-box domain containing 1	RING	808175923	Q8N9V3
WWP1	WW domain containing E3 ubiquitin protein ligase 1	HECTc	13654239	Q9H0M0
WWP2	WW domain containing E3 ubiquitin protein ligase 2	HECTc	394581985	O00308
XIAP	X-linked inhibitor of apoptosis	RING	324711009	P98170
ZBTB12	zinc finger and BTB domain-containing protein 12	RING	32469509	Q9Y330
ZFP91	E3 ubiquitin-protein ligase ZFP91 isoform 2	zf-C2H2	308081964	Q96JP5
ZFPL1	zinc finger protein-like 1	RING	33300635	O95159
ZNF280A	zinc finger protein 280A	HECT	618857456	P59817
ZNF341	zinc finger protein 341 isoform 3	RING	544711270	Q9BYN7
ZNF511	zinc finger protein 511	RING	28274701	Q8NB15
ZNF521	zinc finger protein 521 isoform 2	RING	815891044	Q96K83
ZNF598	zinc finger protein 598	RING	409264581	Q86UK7
ZNF645	zinc finger protein 645	RING	22749189	Q8N7E2
ZNRF1	zinc and ring finger 1, E3 ubiquitin protein ligase	RING	14150005	Q8ND25
ZNRF2	zinc and ring finger 2	RING	23821044	Q8NHG8
ZNRF3	zinc and ring finger 3	RING	332801080	Q9ULT6
ZNRF4	zinc and ring finger 4	RING	150170725	Q8WWF5
Zswim2	zinc finger, SWIM-type containing 2	RING	71043932	Q8NEG5
ZXDC	zinc finger protein ZXDC isoform 2	RING	98961138	Q2QGD7

## Sheet: iUUCD2.0 database
iUUCD ID	UniProt	Gene name	Ensembl Gene ID	Family	Species	PMID
IUUC-Hsa-046071	P21580	TNFAIP3	ENSG00000118503.14	E3 activity/A20; DUB/OTU; UBD/ZnF/ZnF_A20	Homo sapiens	19380636; 19380636; 23032186
IUUC-Hsa-046997	Q9UJ41	KCTD7	ENSG00000243335.8	E3 activity/A20; UBD/ZnF/ZnF_A20	Homo sapiens	17341663; 16499958;22846990;23048039;26842620
IUUC-Hsa-046288	Q8IWE4	DCUN1D3	ENSG00000188215.9	E3 activity/DCUN1	Homo sapiens	19617556
IUUC-Hsa-046320	Q9BTE7	DCUN1D5	ENSG00000137692.11	E3 activity/DCUN1	Homo sapiens	19617556
IUUC-Hsa-046089	Q96GG9	DCUN1D1	ENSG00000043093.13	E3 activity/DCUN1; UBD/Alpha-Helix/UBA	Homo sapiens	19617556; 21813641
IUUC-Hsa-046994	Q6PH85	DCUN1D2	ENSG00000150401.14	E3 activity/DCUN1; UBD/Alpha-Helix/UBA	Homo sapiens	19617556; 21813641;25349211
IUUC-Hsa-046219	Q9P2P5	HECW2	ENSG00000138411.10	E3 activity/HECT	Homo sapiens	12890487;18418053
IUUC-Hsa-045968	Q96PU5	NEDD4L	ENSG00000049759.17	E3 activity/HECT	Homo sapiens	19953087;18577513;18792916;19617352;18805448;19473961;19364400;15576372;20843805;20504882;21212261;19615332;17609522;17322297;21463633
IUUC-Hsa-046772	Q5GLZ8	HERC4	ENSG00000148634.15	E3 activity/HECT	Homo sapiens	20133869
IUUC-Hsa-046066	Q15034	HERC3	ENSG00000138641.15	E3 activity/HECT	Homo sapiens	11163799
IUUC-Hsa-046726	Q9HAU4	SMURF2	ENSG00000108854.15	E3 activity/HECT	Homo sapiens	16950122;18927080;19583833;19255252;20819168;14562029;20073064;11389444;11163210;18671942;14755250;20858899
IUUC-Hsa-046564	Q96J02	ITCH	ENSG00000078747.13	E3 activity/HECT	Homo sapiens	20650893;18310276;15013426;19592251;19580544;19478092;19433584;19352540;16387660;19340001;20300110;19339247;18278048;17110928;16087662;16055720;15946939;20068034;20818436;18334649;18922894;15703212;15082780;21383157;21212414;21107885;24550385
IUUC-Hsa-046562	Q5T447	HECTD3	ENSG00000126107.14	E3 activity/HECT	Homo sapiens	18194665;20175895
IUUC-Hsa-045731	Q8IYU2	HACE1	ENSG00000085382.11	E3 activity/HECT	Homo sapiens	15254018;20175895
IUUC-Hsa-046479	P46934	NEDD4	ENSG00000069869.15	E3 activity/HECT	Homo sapiens	19808888;20086093;19953087;15013426;19193720;18286479;12907674;19125695;17592138;17137798;15060076;19864419;20855896;17996703;21338354;21320486;21212261;20159449;18772139;19787053;19797085;19054764;11598133;15703212;15082780;20559325;15581898;26006083
IUUC-Hsa-046331	Q9Y4D8	HECTD4	ENSG00000173064.11	E3 activity/HECT	Homo sapiens	20175895
IUUC-Hsa-046544	Q9H0M0	WWP1	ENSG00000123124.13	E3 activity/HECT	Homo sapiens	19561640;19047365;20157612;20951678;18806757;19307600;17050664;20694673
IUUC-Hsa-046297	Q7L622	G2E3	ENSG00000092140.14	E3 activity/HECT	Homo sapiens	18511420;20175895
IUUC-Hsa-046938	Q7Z6J8	UBE3D	ENSG00000118420.16	E3 activity/HECT	Homo sapiens	15749827
IUUC-Hsa-046396	Q8IVU3	HERC6	ENSG00000138642.14	E3 activity/HECT	Homo sapiens	20133869
IUUC-Hsa-046342	Q9UII4	HERC5	ENSG00000138646.8	E3 activity/HECT	Homo sapiens	15331633;20175895;18535780
IUUC-Hsa-046516	Q15751	HERC1	ENSG00000103657.13	E3 activity/HECT	Homo sapiens	20175895
IUUC-Hsa-045878	Q9HCE7	SMURF1	ENSG00000198742.9	E3 activity/HECT	Homo sapiens	20512916;19561075;16472676;14657501;20621832;18208356;15820682;20558834;19937093;21454619;21382345
IUUC-Hsa-046148	O00308	WWP2	ENSG00000198373.12	E3 activity/HECT	Homo sapiens	20522958;19651900;15047715;12202215
IUUC-Hsa-046082	O15033	AREL1	ENSG00000119682.16	E3 activity/HECT	Homo sapiens	23479728
IUUC-Hsa-045727	Q05086	UBE3A	ENSG00000114062.18	E3 activity/HECT	Homo sapiens	20210701;19591933;19664228;15371341;19204938;18298802;16482544;20589759;17131388;19759827;17947517;19164530;17108031;16951183;20559465;20589759;19204938;22645313
IUUC-Hsa-045879	Q9ULT8	HECTD1	ENSG00000092148.12	E3 activity/HECT	Homo sapiens	20175895
IUUC-Hsa-046147	Q14669	TRIP12	ENSG00000153827.13	E3 activity/HECT	Homo sapiens	20208519;20829358;20175895;18627766
IUUC-Hsa-045660	Q7Z3V4	UBE3B	ENSG00000151148.13	E3 activity/HECT	Homo sapiens	12689446
IUUC-Hsa-045730	Q76N89	HECW1	ENSG00000002746.14	E3 activity/HECT	Homo sapiens	19805045;14684739
IUUC-Hsa-045786	Q5U5R9	HECTD2	ENSG00000165338.16	E3 activity/HECT	Homo sapiens	20175895;19214206
IUUC-Hsa-045941	O95071	UBR5	ENSG00000104517.12	E3 activity/HECT; E3 activity/N-recognin/UBR-box	Homo sapiens	18073532;21127351;21118991;16601676;16554297; 18073532;21127351;21118991;16601676;16554297
IUUC-Hsa-046879	Q7Z6Z7	HUWE1	ENSG00000086758.15	E3 activity/HECT; UBD/Alpha-Helix/UBA	Homo sapiens	18617514;20007713;18923429;18923429;18488021;19713937;20210701;16213503;20624960;25147182; 15567145;15989957;19713937
IUUC-Hsa-045880	Q15386	UBE3C	ENSG00000009335.17	E3 activity/HECT; UBD/Other/Other	Homo sapiens	21167755;20008553; 16341092
IUUC-Hsa-045995	O95714	HERC2	ENSG00000128731.15	E3 activity/HECT; UBD/ZnF/Other	Homo sapiens	21193487;20304803;20631078; 22508508;24722987
IUUC-Hsa-046955	Q5T4S7	UBR4	ENSG00000127481.14	E3 activity/N-recognin/UBR-box	Homo sapiens	18162545
IUUC-Hsa-046968	O14965	AURKA	ENSG00000087586.17	E3 activity/Other	Homo sapiens	17060341
IUUC-Hsa-046969	Q86UW7	CADPS2	ENSG00000081803.15	E3 activity/Other	Homo sapiens	19690564
IUUC-Hsa-046925	P56524	HDAC4	ENSG00000068024.16	E3 activity/Other	Homo sapiens	18820298;17218271;15743823;17218271;19782030;16166628;19923268
IUUC-Hsa-046937	Q96D21	RASD2	ENSG00000100302.6	E3 activity/Other	Homo sapiens	19498170
IUUC-Hsa-046877	Q9Y3V2	RWDD3	ENSG00000122481.16	E3 activity/Other	Homo sapiens	20026589
IUUC-Hsa-046884	Q09472	EP300	ENSG00000100393.11	E3 activity/Other	Homo sapiens	12690203
IUUC-Hsa-046970	Q92831	KAT2B	ENSG00000114166.7	E3 activity/Other	Homo sapiens	17293853;19176998;21374733
IUUC-Hsa-046900	Q92793	CREBBP	ENSG00000005339.14	E3 activity/Other	Homo sapiens	19805293
IUUC-Hsa-045868	Q96JY6	PDLIM2	ENSG00000120913.23	E3 activity/Other	Homo sapiens	17468759;20889505
IUUC-Hsa-046885	P35637	FUS	ENSG00000089280.18	E3 activity/Other	Homo sapiens	19946338
IUUC-Hsa-046668	O43290	SART1	ENSG00000175467.14	E3 activity/Other	Homo sapiens	18838541
IUUC-Hsa-046947	Q66K89	E4F1	ENSG00000167967.15	E3 activity/Other	Homo sapiens	17110336;19805293
IUUC-Hsa-046966	Q9UDY8	MALT1	ENSG00000172175.12	E3 activity/Other	Homo sapiens	18287044
IUUC-Hsa-046953	Q96JP5	ZFP91	ENSG00000186660.14	E3 activity/Other	Homo sapiens	20682767
IUUC-Hsa-046942	Q9H1B7	IRF2BPL	ENSG00000119669.4	E3 activity/Other	Homo sapiens	19690564;17334524
IUUC-Hsa-046888	Q96SW2	CRBN	ENSG00000113851.13	E3 activity/Other	Homo sapiens	17588513;20223979;21207098
IUUC-Hsa-046890	P52823	STC1	ENSG00000159167.11	E3 activity/Other	Homo sapiens	21042649
IUUC-Hsa-046934	Q9P0J7	KCMF1	ENSG00000176407.17	E3 activity/Other	Homo sapiens	15581609
IUUC-Hsa-046374	O00257	CBX4	ENSG00000141582.14	E3 activity/Other	Homo sapiens	20148194;17439403;12679040;17018294;19615980;19029252;20098713
IUUC-Hsa-045820	P09936	UCHL1	ENSG00000154277.12	E3 activity/Other; DUB/UCH; UBD/Other/Other	Homo sapiens	12408865; 12408865;19707515; 9521656;23359680
IUUC-Hsa-046168	P49792	RANBP2	ENSG00000153201.15	E3 activity/Other; UBD/ZnF/NZF	Homo sapiens	20543581;18492068;20429939;17101795;18439914;18946085;20087442;17264123; 15029239;16332688
IUUC-Hsa-046823	O94874	UFL1	ENSG00000014123.9	E3 activity/Other; ULD/UDP/UBQ/UBQ_Other	Homo sapiens	20018847;20368332; 20018847
IUUC-Hsa-045958	Q6ZMZ0	RNF19B	ENSG00000116514.16	E3 activity/RBR	Homo sapiens	16709802;23269922
IUUC-Hsa-046712	O95376	ARIH2	ENSG00000177479.19	E3 activity/RBR	Homo sapiens	20226183;19664228
IUUC-Hsa-045718	Q9Y4X5	ARIH1	ENSG00000166233.13	E3 activity/RBR	Homo sapiens	17289916;20212144;15963499
IUUC-Hsa-046876	Q9NV58	RNF19A	ENSG00000034677.12	E3 activity/RBR	Homo sapiens	19741096;19224863;16513638
IUUC-Hsa-046941	Q9NWF9	RNF216	ENSG00000011275.18	E3 activity/RBR	Homo sapiens	20414355
IUUC-Hsa-046887	Q9UBS8	RNF14	ENSG00000013561.17	E3 activity/RBR	Homo sapiens	17367545
IUUC-Hsa-046928	Q7Z419	RNF144B	ENSG00000137393.9	E3 activity/RBR	Homo sapiens	17367545;20615966;20300062;20864535
IUUC-Hsa-136376	P50876	RNF144A	ENSG00000151692.14	E3 activity/RBR	Homo sapiens	24979766;26216882
IUUC-Hsa-046690	Q8IWT3	CUL9	ENSG00000112659.13	E3 activity/RBR; E3 adaptor/Cullin RING/Cullin	Homo sapiens	17367545; 17367545
IUUC-Hsa-045738	Q9BYM8	RBCK1	ENSG00000125826.19	E3 activity/RBR; UBD/ZnF/NZF	Homo sapiens	21455180;18711448;16643902;16275334;25118570; 22139374
IUUC-Hsa-046269	Q96EP0	RNF31	ENSG00000092098.16	E3 activity/RBR; UBD/ZnF/NZF	Homo sapiens	21455180;19237537;21292167;20614026; 21455181
IUUC-Hsa-046016	O60260	PARK2	ENSG00000185345.18	E3 activity/RBR; ULD/UDP/UBQ/UBQ_PIM	Homo sapiens	18344614;20194754;17553932;19663908;19642705;19875440;19363481;19229105;17360614;15492001;20164189;19880420;21292769;21173115;17512523;11739749;21378096;19146857;15963499;17059562;20889974;23503661;25545884;25621951; 10818204;12621021;12634850;12826399;15606901
IUUC-Hsa-046143	Q03164	KMT2A	ENSG00000118058.20	E3 activity/RING/PHD	Homo sapiens	23129768;24291127
IUUC-Hsa-046988	Q9UMN6	KMT2B	ENSG00000272333.5	E3 activity/RING/PHD	Homo sapiens	23129768;24291127
IUUC-Hsa-045877	Q8NHM5	KDM2B	ENSG00000089094.17	E3 activity/RING/PHD	Homo sapiens	22825849
IUUC-Hsa-046603	O43918	AIRE	ENSG00000160224.16	E3 activity/RING/PHD	Homo sapiens	14734522;15150263;15649886
IUUC-Hsa-045671	Q13233	MAP3K1	ENSG00000095015.5	E3 activity/RING/PHD	Homo sapiens	12049732;16472679
IUUC-Hsa-046852	Q9UNL4	ING4	ENSG00000111653.19	E3 activity/RING/PHD	Homo sapiens	23624912
IUUC-Hsa-046179	O43255	SIAH2	ENSG00000181788.3	E3 activity/RING/RING	Homo sapiens	19631635;19546213;19423641;11786535;15064394;15221006;9334332;15466852;12072443;14654780;14645235;11483518;10747903;9637679;16141343;20691163;17716627
IUUC-Hsa-046568	Q8N8N0	RNF152	ENSG00000176641.10	E3 activity/RING/RING	Homo sapiens	21203937
IUUC-Hsa-046155	Q9NZS9	BFAR	ENSG00000275618.2	E3 activity/RING/RING	Homo sapiens	18805781;21068390
IUUC-Hsa-046263	Q9P0N8	MARCH2	ENSG00000099785.10	E3 activity/RING/RING	Homo sapiens	17980554
IUUC-Hsa-045854	O75928	PIAS2	ENSG00000078043.15	E3 activity/RING/RING	Homo sapiens	17855618;16148010;18218142
IUUC-Hsa-046140	Q63HN8	RNF213	ENSG00000173821.19	E3 activity/RING/RING	Homo sapiens	21799892
IUUC-Hsa-046476	Q9H6Y7	RNF167	ENSG00000108523.15	E3 activity/RING/RING	Homo sapiens	16314844
IUUC-Hsa-046957	Q13114	TRAF3	ENSG00000131323.14	E3 activity/RING/RING	Homo sapiens	15084608;12944909;25847972
IUUC-Hsa-046012	Q8N9I9	DTX3	ENSG00000178498.15	E3 activity/RING/RING	Homo sapiens	12670957
IUUC-Hsa-046588	Q9Y225	RNF24	ENSG00000101236.16	E3 activity/RING/RING	Homo sapiens	11513855
IUUC-Hsa-046484	Q9ULT6	ZNRF3	ENSG00000183579.15	E3 activity/RING/RING	Homo sapiens	18511420
IUUC-Hsa-046977	O75592	MYCBP2	ENSG00000005810.17	E3 activity/RING/RING	Homo sapiens	18753128
IUUC-Hsa-046691	Q96K19	RNF170	ENSG00000120925.14	E3 activity/RING/RING	Homo sapiens	21115467;25882839
IUUC-Hsa-046349	Q9Y4K3	TRAF6	ENSG00000175104.14	E3 activity/RING/RING	Homo sapiens	19713527;19494296;19201866;17947236;17562858;19898473;19365808;19232518;17346928;20047764;17609522;18824541;18976280;23524951;25545884
IUUC-Hsa-046416	O75382	TRIM3	ENSG00000110171.18	E3 activity/RING/RING	Homo sapiens	18248090
IUUC-Hsa-046905	Q8TC41	RNF217	ENSG00000146373.16	E3 activity/RING/RING	Homo sapiens	20682791
IUUC-Hsa-046224	Q86XS8	RNF130	ENSG00000113269.13	E3 activity/RING/RING	Homo sapiens	16549277
IUUC-Hsa-046593	Q9ULK6	RNF150	ENSG00000170153.10	E3 activity/RING/RING	Homo sapiens	19690564
IUUC-Hsa-046523	Q96AX9	MIB2	ENSG00000197530.12	E3 activity/RING/RING	Homo sapiens	15920166
IUUC-Hsa-046201	Q8TCQ1	MARCH1	ENSG00000145416.13	E3 activity/RING/RING	Homo sapiens	19666567
IUUC-Hsa-046401	Q8N6D2	RNF182	ENSG00000180537.12	E3 activity/RING/RING	Homo sapiens	18298843
IUUC-Hsa-045953	Q8NA82	MARCH10	ENSG00000173838.11	E3 activity/RING/RING	Homo sapiens	21937444
IUUC-Hsa-046046	Q99942	RNF5	ENSG00000228405.5	E3 activity/RING/RING	Homo sapiens	19285439;19625452;21148293;19269966;20483786
IUUC-Hsa-046051	Q9BSJ1	TRIM51	ENSG00000124900.12	E3 activity/RING/RING	Homo sapiens	18248090
IUUC-Hsa-046657	O60683	PEX10	ENSG00000157911.9	E3 activity/RING/RING	Homo sapiens	19687296;18644345
IUUC-Hsa-046979	Q9BZY9	TRIM31	ENSG00000224168.9	E3 activity/RING/RING	Homo sapiens	18248090
IUUC-Hsa-046501	Q75N03	CBLL1	ENSG00000105879.11	E3 activity/RING/RING	Homo sapiens	21283129;19893985
IUUC-Hsa-046497	Q12899	TRIM26	ENSG00000230230.7	E3 activity/RING/RING	Homo sapiens	18248090
IUUC-Hsa-045978	Q6P9F5	TRIM40	ENSG00000228001.8	E3 activity/RING/RING	Homo sapiens	18248090
IUUC-Hsa-046029	P14373	TRIM27	ENSG00000234495.7	E3 activity/RING/RING	Homo sapiens	20145714;23404503
IUUC-Hsa-046355	A6NLU0	RFPL4A	ENSG00000223638.3	E3 activity/RING/RING	Homo sapiens	11850190;17071595;12525704
IUUC-Hsa-046851	Q96EP1	CHFR	ENSG00000072609.17	E3 activity/RING/RING	Homo sapiens	19690564;11807090;19321445;20388495
IUUC-Hsa-046600	Q86UV7	TRIM73	ENSG00000178809.11	E3 activity/RING/RING	Homo sapiens	18398435
IUUC-Hsa-045685	Q7Z569	BRAP	ENSG00000089234.15	E3 activity/RING/RING	Homo sapiens	16757328;19091743;19152073
IUUC-Hsa-045680	Q06587	RING1	ENSG00000226788.3	E3 activity/RING/RING	Homo sapiens	18643987;19956605
IUUC-Hsa-046914	Q86WC4	OSTM1	ENSG00000081087.14	E3 activity/RING/RING	Homo sapiens	12826607
IUUC-Hsa-045719	Q9HCM9	TRIM39	ENSG00000224994.9	E3 activity/RING/RING	Homo sapiens	18248090
IUUC-Hsa-046279	P62877	RBX1	ENSG00000100387.8	E3 activity/RING/RING	Homo sapiens	12565873;18826954;20427290;19424503;17132228;18279656
IUUC-Hsa-046883	Q9H992	MARCH7	ENSG00000136536.14	E3 activity/RING/RING	Homo sapiens	20962578;19342884;19901269
IUUC-Hsa-045983	Q68DV7	RNF43	ENSG00000108375.12	E3 activity/RING/RING	Homo sapiens	18313049;21108931
IUUC-Hsa-046893	Q07869	PPARA	ENSG00000186951.16	E3 activity/RING/RING	Homo sapiens	26556865
IUUC-Hsa-046413	Q96CA5	BIRC7	ENSG00000101197.12	E3 activity/RING/RING	Homo sapiens	16729033
IUUC-Hsa-046635	Q9P253	VPS18	ENSG00000104142.10	E3 activity/RING/RING	Homo sapiens	16996030;18772139;16203730
IUUC-Hsa-045802	Q8WWF5	ZNRF4	ENSG00000105428.5	E3 activity/RING/RING	Homo sapiens	21205830
IUUC-Hsa-046606	O60291	MGRN1	ENSG00000102858.12	E3 activity/RING/RING	Homo sapiens	19703557;19524515
IUUC-Hsa-045811	P53804	TTC3	ENSG00000182670.13	E3 activity/RING/RING	Homo sapiens	20059946;20059950;20059946
IUUC-Hsa-046481	O00623	PEX12	ENSG00000108733.9	E3 activity/RING/RING	Homo sapiens	19687296
IUUC-Hsa-046298	Q9NPC3	CCNB1IP1	ENSG00000100814.17	E3 activity/RING/RING	Homo sapiens	17784788;17297447
IUUC-Hsa-045998	Q9Y2E6	DTX4	ENSG00000110042.7	E3 activity/RING/RING	Homo sapiens	22388039
IUUC-Hsa-045769	Q13490	BIRC2	ENSG00000110330.8	E3 activity/RING/RING	Homo sapiens	19592251;11907583;19584093;19506082;19258326;19223549;17220297;16282325;21113135;19854138;18997792;18082613;16235027
IUUC-Hsa-045690	Q8IWR1	TRIM59	ENSG00000213186.7	E3 activity/RING/RING	Homo sapiens	17314412
IUUC-Hsa-045801	P36406	TRIM23	ENSG00000113595.14	E3 activity/RING/RING	Homo sapiens	15684077;18398435;20724660;25905670
IUUC-Hsa-046788	Q9NW38	FANCL	ENSG00000115392.11	E3 activity/RING/RING	Homo sapiens	19622404;19405097;19805513;21229326
IUUC-Hsa-045936	Q5T0T0	MARCH8	ENSG00000165406.15	E3 activity/RING/RING	Homo sapiens	12582153;19703975;16619033
IUUC-Hsa-045756	O00237	RNF103	ENSG00000239305.6	E3 activity/RING/RING	Homo sapiens	21455683;19753093
IUUC-Hsa-046313	Q9Y3C5	RNF11	ENSG00000123091.4	E3 activity/RING/RING	Homo sapiens	20676133;19262463
IUUC-Hsa-046280	Q9Y508	RNF114	ENSG00000124226.10	E3 activity/RING/RING	Homo sapiens	18364390;23645206
IUUC-Hsa-046400	O94972	TRIM37	ENSG00000108395.13	E3 activity/RING/RING	Homo sapiens	16306379
IUUC-Hsa-045973	Q9Y6X2	PIAS3	ENSG00000131788.15	E3 activity/RING/RING	Homo sapiens	17066076;15961505;20935639;20637912;18212042
IUUC-Hsa-045960	O43567	RNF13	ENSG00000082996.19	E3 activity/RING/RING	Homo sapiens	21078126;21078127;20230530
IUUC-Hsa-046491	Q9H0X6	RNF208	ENSG00000212864.3	E3 activity/RING/RING	Homo sapiens	24105792
IUUC-Hsa-046952	Q12933	TRAF2	ENSG00000127191.17	E3 activity/RING/RING	Homo sapiens	17878343;12591926;20047764;18671942;19854138;18997792;16936264
IUUC-Hsa-047016	O94822	LTN1	ENSG00000198862.13	E3 activity/RING/RING	Homo sapiens	19196968
IUUC-Hsa-046462	Q5VTR2	RNF20	ENSG00000155827.11	E3 activity/RING/RING	Homo sapiens	16713563;16307923;16627869;19037095
IUUC-Hsa-045752	Q86T96	RNF180	ENSG00000164197.11	E3 activity/RING/RING	Homo sapiens	18363970;18358233
IUUC-Hsa-045988	Q2Q1W2	TRIM71	ENSG00000206557.5	E3 activity/RING/RING	Homo sapiens	19898466
IUUC-Hsa-046951	A0AVI4	TMEM129	ENSG00000168936.10	E3 activity/RING/RING	Homo sapiens	24807418
IUUC-Hsa-046146	O75925	PIAS1	ENSG00000033800.13	E3 activity/RING/RING	Homo sapiens	20711444;18755518;19557165;18511503;17218271;17066076;14701874;14500712;16144832;15961505;15337742;15280358;20209145;19843541;20127678;16678795;16563226;16568089;19782030;17509614;15582666;17938210;18218142;17101784;15572666;21467194;17440973;14644436;24872413
IUUC-Hsa-045947	O15344	MID1	ENSG00000101871.14	E3 activity/RING/RING	Homo sapiens	18949047
IUUC-Hsa-046006	Q9C030	TRIM6	ENSG00000121236.20	E3 activity/RING/RING	Homo sapiens	18248090
IUUC-Hsa-046379	Q9BYV2	TRIM54	ENSG00000138100.13	E3 activity/RING/RING	Homo sapiens	17360532;17786241
IUUC-Hsa-046573	Q9C035	TRIM5	ENSG00000132256.18	E3 activity/RING/RING	Homo sapiens	18312418;26101372
IUUC-Hsa-046583	P19474	TRIM21	ENSG00000132109.9	E3 activity/RING/RING	Homo sapiens	19571111;18641315;18687060;19489724;16472766;19201866;19675099;18022694
IUUC-Hsa-046363	Q8IYM9	TRIM22	ENSG00000132274.15	E3 activity/RING/RING	Homo sapiens	19218198;18656448;19218198
IUUC-Hsa-046469	Q96LD4	TRIM47	ENSG00000132481.6	E3 activity/RING/RING	Homo sapiens	18248090
IUUC-Hsa-046870	Q12986	NFX1	ENSG00000086102.18	E3 activity/RING/RING	Homo sapiens	15367597;11447293
IUUC-Hsa-046013	Q9BY78	RNF26	ENSG00000173456.4	E3 activity/RING/RING	Homo sapiens	11352657
IUUC-Hsa-046745	Q8TEB7	RNF128	ENSG00000133135.13	E3 activity/RING/RING	Homo sapiens	19542455;20493730
IUUC-Hsa-046589	Q9UHC7	MKRN1	ENSG00000133606.10	E3 activity/RING/RING	Homo sapiens	21172006;19846531
IUUC-Hsa-047006	Q9H9V4	RNF122	ENSG00000133874.1	E3 activity/RING/RING	Homo sapiens	20553626
IUUC-Hsa-046580	Q9H8W5	TRIM45	ENSG00000134253.9	E3 activity/RING/RING	Homo sapiens	18248090
IUUC-Hsa-046570	Q86Y01	DTX1	ENSG00000135144.7	E3 activity/RING/RING	Homo sapiens	17463329;15684388;16277698
IUUC-Hsa-046376	Q00987	MDM2	ENSG00000135679.22	E3 activity/RING/RING	Homo sapiens	17545634;16866370;18802403;18981217;19032150;14642282;19713960;19703557;19128510;19683495;18451149;18665269;18948082;19372219;19369353;19363159;18784257;19448429;19345326;19176998;19321440;19247369;19219073;17377491;11927554;15975924;15242646;15456867;14769800;20592017;16678796;16170383;17301054;15577944;21460856;21093410;20453884;12145204;15640443;23246967
IUUC-Hsa-046429	Q86UD3	MARCH3	ENSG00000173926.5	E3 activity/RING/RING	Homo sapiens	17604280
IUUC-Hsa-046118	Q9H0F5	RNF38	ENSG00000137075.17	E3 activity/RING/RING	Homo sapiens	12874135;23973461
IUUC-Hsa-046534	Q9C019	TRIM15	ENSG00000137384.12	E3 activity/RING/RING	Homo sapiens	18248090
IUUC-Hsa-046412	Q86TM6	SYVN1	ENSG00000162298.17	E3 activity/RING/RING	Homo sapiens	19835843;21149444;17141218;14593114;16847254;17582219;18369366;20606367
IUUC-Hsa-045826	Q99728	BARD1	ENSG00000138376.10	E3 activity/RING/RING	Homo sapiens	19176389;25131202;25355358
IUUC-Hsa-045876	P51948	MNAT1	ENSG00000020426.10	E3 activity/RING/RING	Homo sapiens	16935935
IUUC-Hsa-046702	O00463	TRAF5	ENSG00000082512.14	E3 activity/RING/RING	Homo sapiens	20161788;19893571
IUUC-Hsa-046439	Q86YT6	MIB1	ENSG00000101752.11	E3 activity/RING/RING	Homo sapiens	17324930
IUUC-Hsa-046364	Q8WVD3	RNF138	ENSG00000134758.13	E3 activity/RING/RING	Homo sapiens	16714285
IUUC-Hsa-046485	Q9NXI6	RNF186	ENSG00000178828.6	E3 activity/RING/RING	Homo sapiens	19690564;24068945
IUUC-Hsa-046304	Q8NG27	PJA1	ENSG00000181191.11	E3 activity/RING/RING	Homo sapiens	11959851;12036302;18786927
IUUC-Hsa-045762	Q969Q1	TRIM63	ENSG00000158022.6	E3 activity/RING/RING	Homo sapiens	19506036;19498199;19240029;17786241;19850579;21356357;18222470
IUUC-Hsa-046653	Q13049	TRIM32	ENSG00000119401.10	E3 activity/RING/RING	Homo sapiens	18632609;19349376;19269368;19155210;16816390;15316618
IUUC-Hsa-046249	O76064	RNF8	ENSG00000112130.16	E3 activity/RING/RING	Homo sapiens	16215985;20656690;18948756;20080757;19797077;22713238;22980979;23760478
IUUC-Hsa-045969	Q9UJV3	MID2	ENSG00000080561.13	E3 activity/RING/RING	Homo sapiens	18248090
IUUC-Hsa-045784	Q8N2W9	PIAS4	ENSG00000105229.6	E3 activity/RING/RING	Homo sapiens	20429939;19625650;19450230;18063693;17456046;15713642;20228053;16622421;19615980;18974227;17298944;21079245;20661221;20471636;17696781;17585876
IUUC-Hsa-047000	O15541	RNF113A	ENSG00000125352.5	E3 activity/RING/RING	Homo sapiens	19690564
IUUC-Hsa-046677	Q9UPQ7	PDZRN3	ENSG00000121440.14	E3 activity/RING/RING	Homo sapiens	17576800
IUUC-Hsa-046831	A8MQ27	NEURL1B	ENSG00000214357.8	E3 activity/RING/RING	Homo sapiens	17003037
IUUC-Hsa-046470	Q8TBB1	LNX1	ENSG00000072201.13	E3 activity/RING/RING	Homo sapiens	17936276
IUUC-Hsa-045790	Q9NTX7	RNF146	ENSG00000118518.15	E3 activity/RING/RING	Homo sapiens	15813938;18326623
IUUC-Hsa-046163	Q5TC82	RC3H1	ENSG00000135870.11	E3 activity/RING/RING	Homo sapiens	18036806;19221396
IUUC-Hsa-046172	Q149N8	SHPRH	ENSG00000146414.15	E3 activity/RING/RING	Homo sapiens	18316726
IUUC-Hsa-046950	O15151	MDM4	ENSG00000198625.12	E3 activity/RING/RING	Homo sapiens	18567799;12393902
IUUC-Hsa-046597	Q969V5	MUL1	ENSG00000090432.6	E3 activity/RING/RING	Homo sapiens	19741096;19525920;19407830;20103533;22410793;26018823
IUUC-Hsa-046085	Q9Y577	TRIM17	ENSG00000162931.11	E3 activity/RING/RING	Homo sapiens	19358823;20559321;20352094
IUUC-Hsa-046468	Q9H920	RNF121	ENSG00000137522.17	E3 activity/RING/RING	Homo sapiens	20357004
IUUC-Hsa-046040	Q86Y13	DZIP3	ENSG00000198919.12	E3 activity/RING/RING	Homo sapiens	18206970
IUUC-Hsa-046194	Q8WV22	NSMCE1	ENSG00000169189.16	E3 activity/RING/RING	Homo sapiens	20864041
IUUC-Hsa-046299	Q969K3	RNF34	ENSG00000170633.16	E3 activity/RING/RING	Homo sapiens	15069192
IUUC-Hsa-046514	O43164	PJA2	ENSG00000198961.9	E3 activity/RING/RING	Homo sapiens	12036302
IUUC-Hsa-045991	Q6PCD5	RFWD3	ENSG00000168411.13	E3 activity/RING/RING	Homo sapiens	20173098
IUUC-Hsa-045844	Q9NS56	TOPORS	ENSG00000197579.7	E3 activity/RING/RING	Homo sapiens	17803295;20429939;19473992;15247280;20188669
IUUC-Hsa-047009	Q8WVD5	RNF141	ENSG00000110315.6	E3 activity/RING/RING	Homo sapiens	24105792
IUUC-Hsa-047030	P49754	VPS41	ENSG00000006715.15	E3 activity/RING/RING	Homo sapiens	19690564
IUUC-Hsa-046250	Q86YJ5	MARCH9	ENSG00000139266.5	E3 activity/RING/RING	Homo sapiens	17604280;17174307
IUUC-Hsa-046302	Q9NX47	MARCH5	ENSG00000198060.9	E3 activity/RING/RING	Homo sapiens	16874301;19741096;20851218;20103533
IUUC-Hsa-046261	Q96FA3	PELI1	ENSG00000197329.11	E3 activity/RING/RING	Homo sapiens	16884718
IUUC-Hsa-045838	Q9HAT8	PELI2	ENSG00000139946.9	E3 activity/RING/RING	Homo sapiens	16884718;17997719
IUUC-Hsa-045861	P29590	PML	ENSG00000140464.19	E3 activity/RING/RING	Homo sapiens	20130140
IUUC-Hsa-046113	Q6PJ69	TRIM65	ENSG00000141569.10	E3 activity/RING/RING	Homo sapiens	19690564
IUUC-Hsa-046086	P38398	BRCA1	ENSG00000012048.20	E3 activity/RING/RING	Homo sapiens	12431996;19887647;18388150;19164445;19261748;17283126;16818604;25131202;25355358
IUUC-Hsa-045735	Q9ULV8	CBLC	ENSG00000142273.10	E3 activity/RING/RING	Homo sapiens	18239087;24425877
IUUC-Hsa-046700	Q96BQ3	TRIM43	ENSG00000144015.4	E3 activity/RING/RING	Homo sapiens	18248090
IUUC-Hsa-046161	O00635	TRIM38	ENSG00000112343.10	E3 activity/RING/RING	Homo sapiens	18248090
IUUC-Hsa-046307	P28328	PEX2	ENSG00000164751.14	E3 activity/RING/RING	Homo sapiens	19687296
IUUC-Hsa-046869	Q8WY64	MYLIP	ENSG00000007944.14	E3 activity/RING/RING	Homo sapiens	20427281;19520913;21343340;19783832
IUUC-Hsa-046357	Q8IUQ4	SIAH1	ENSG00000196470.11	E3 activity/RING/RING	Homo sapiens	20144232;19631635;18065497;15163637;11752454;11146551;14506261;19218244;17047048;12072443;15284290;20471960;18276110;18280659;17188242;21185211;18536714
IUUC-Hsa-046345	O60858	TRIM13	ENSG00000204977.9	E3 activity/RING/RING	Homo sapiens	18248090;21333377;20100910;17314412
IUUC-Hsa-046707	Q9C037	TRIM4	ENSG00000146833.15	E3 activity/RING/RING	Homo sapiens	18248090
IUUC-Hsa-046918	Q9P2E8	MARCH4	ENSG00000144583.4	E3 activity/RING/RING	Homo sapiens	17686993
IUUC-Hsa-045901	Q9UBF6	RNF7	ENSG00000114125.13	E3 activity/RING/RING	Homo sapiens	18258608;20103673;18258608;19325126
IUUC-Hsa-045704	Q5VTB9	RNF220	ENSG00000187147.17	E3 activity/RING/RING	Homo sapiens	20170641
IUUC-Hsa-046123	Q9BYJ4	TRIM6-TRIM34	ENSG00000258588.3	E3 activity/RING/RING	Homo sapiens	19690564
IUUC-Hsa-046275	O60337	MARCH6	ENSG00000145495.14	E3 activity/RING/RING	Homo sapiens	19103148;19651899;20357004
IUUC-Hsa-046548	Q9Y252	RNF6	ENSG00000127870.16	E3 activity/RING/RING	Homo sapiens	19345326;12874135;19802004
IUUC-Hsa-046402	Q9H4P4	RNF41	ENSG00000181852.17	E3 activity/RING/RING	Homo sapiens	17384230;14765125;18927152;20628057
IUUC-Hsa-046785	O15164	TRIM24	ENSG00000122779.17	E3 activity/RING/RING	Homo sapiens	19584248
IUUC-Hsa-046810	Q9NQ86	TRIM36	ENSG00000152503.9	E3 activity/RING/RING	Homo sapiens	19232519;19675128
IUUC-Hsa-046346	Q6VVB1	NHLRC1	ENSG00000187566.4	E3 activity/RING/RING	Homo sapiens	19529779;19171932
IUUC-Hsa-046802	Q8WVZ7	RNF133	ENSG00000188050.2	E3 activity/RING/RING	Homo sapiens	18574499
IUUC-Hsa-046332	Q96F44	TRIM11	ENSG00000154370.14	E3 activity/RING/RING	Homo sapiens	18248090;18628401;16904669
IUUC-Hsa-046315	Q7Z6J0	SH3RF1	ENSG00000154447.14	E3 activity/RING/RING	Homo sapiens	19393081;16084064;17420289
IUUC-Hsa-045930	Q14527	HLTF	ENSG00000071794.15	E3 activity/RING/RING	Homo sapiens	18316726
IUUC-Hsa-046365	Q9C040	TRIM2	ENSG00000109654.14	E3 activity/RING/RING	Homo sapiens	18687884;23562820
IUUC-Hsa-046940	Q9HCI7	MSL2	ENSG00000174579.3	E3 activity/RING/RING	Homo sapiens	19651615;21726816;23874665
IUUC-Hsa-046130	Q86UV6	TRIM74	ENSG00000155428.12	E3 activity/RING/RING	Homo sapiens	18398435
IUUC-Hsa-046704	Q96MF7	NSMCE2	ENSG00000156831.7	E3 activity/RING/RING	Homo sapiens	16055714;19793919
IUUC-Hsa-046916	P37231	PPARG	ENSG00000132170.19	E3 activity/RING/RING	Homo sapiens	23250430;24292674
IUUC-Hsa-046894	Q8ND25	ZNRF1	ENSG00000186187.11	E3 activity/RING/RING	Homo sapiens	19648646;20107048
IUUC-Hsa-046475	Q7Z4K8	TRIM46	ENSG00000163462.17	E3 activity/RING/RING	Homo sapiens	18248090
IUUC-Hsa-046661	Q9ULJ6	ZMIZ1	ENSG00000108175.16	E3 activity/RING/RING	Homo sapiens	18218095
IUUC-Hsa-046039	Q86XT4	TRIM50	ENSG00000146755.10	E3 activity/RING/RING	Homo sapiens	18398435;24308962
IUUC-Hsa-047025	Q9BVG3	TRIM62	ENSG00000116525.13	E3 activity/RING/RING	Homo sapiens	18248090;23402750
IUUC-Hsa-045776	Q9NVW2	RLIM	ENSG00000131263.12	E3 activity/RING/RING	Homo sapiens	19683498;17437998;19117995;19164295
IUUC-Hsa-045980	Q9P0P0	RNF181	ENSG00000168894.9	E3 activity/RING/RING	Homo sapiens	18331836
IUUC-Hsa-047015	A6NNE9	MARCH11	ENSG00000183654.8	E3 activity/RING/RING	Homo sapiens	17604280
IUUC-Hsa-046212	P78317	RNF4	ENSG00000063978.15	E3 activity/RING/RING	Homo sapiens	18408734;19380586;20212317;20026589;22661230;22635276
IUUC-Hsa-046651	Q9BWF2	TRAIP	ENSG00000183763.8	E3 activity/RING/RING	Homo sapiens	17544371;21068752
IUUC-Hsa-046776	Q8NEG5	ZSWIM2	ENSG00000163012.3	E3 activity/RING/RING	Homo sapiens	16522193
IUUC-Hsa-045739	Q96BH1	RNF25	ENSG00000163481.7	E3 activity/RING/RING	Homo sapiens	18757723
IUUC-Hsa-045921	Q8TDB6	DTX3L	ENSG00000163840.9	E3 activity/RING/RING	Homo sapiens	16809771
IUUC-Hsa-046673	Q8NF64	ZMIZ2	ENSG00000122515.14	E3 activity/RING/RING	Homo sapiens	18218095
IUUC-Hsa-046550	Q8IUD6	RNF135	ENSG00000181481.13	E3 activity/RING/RING	Homo sapiens	19017631
IUUC-Hsa-046503	Q9C026	TRIM9	ENSG00000100505.13	E3 activity/RING/RING	Homo sapiens	20085810;18248090;19702650
IUUC-Hsa-046786	Q5XPI4	RNF123	ENSG00000164068.15	E3 activity/RING/RING	Homo sapiens	15531880
IUUC-Hsa-045707	Q96GF1	RNF185	ENSG00000138942.15	E3 activity/RING/RING	Homo sapiens	20009572
IUUC-Hsa-046729	Q8N5U6	RNF10	ENSG00000022840.15	E3 activity/RING/RING	Homo sapiens	24105792
IUUC-Hsa-045964	P15918	RAG1	ENSG00000166349.9	E3 activity/RING/RING	Homo sapiens	19118899;21256161
IUUC-Hsa-046031	Q6AZZ1	TRIM68	ENSG00000167333.12	E3 activity/RING/RING	Homo sapiens	18451177
IUUC-Hsa-045732	O75150	RNF40	ENSG00000103549.21	E3 activity/RING/RING	Homo sapiens	16713563;16307923;16627869;17478428
IUUC-Hsa-045737	Q96PM5	RCHY1	ENSG00000163743.13	E3 activity/RING/RING	Homo sapiens	20210701;20598683;18344599;20357911
IUUC-Hsa-045716	Q86UW9	DTX2	ENSG00000091073.19	E3 activity/RING/RING	Homo sapiens	12670957
IUUC-Hsa-046232	Q8N7E2	ZNF645	ENSG00000175809.5	E3 activity/RING/RING	Homo sapiens	20657603
IUUC-Hsa-046865	Q6UWE0	LRSAM1	ENSG00000148356.13	E3 activity/RING/RING	Homo sapiens	19703557;23519028
IUUC-Hsa-046291	Q8NHG8	ZNRF2	ENSG00000180233.10	E3 activity/RING/RING	Homo sapiens	19648646
IUUC-Hsa-046533	Q6ZMU5	TRIM72	ENSG00000177238.13	E3 activity/RING/RING	Homo sapiens	24344130
IUUC-Hsa-046763	Q8N2H9	PELI3	ENSG00000174516.14	E3 activity/RING/RING	Homo sapiens	16884718
IUUC-Hsa-046110	Q8IU81	IRF2BP1	ENSG00000170604.4	E3 activity/RING/RING	Homo sapiens	18671972
IUUC-Hsa-046158	Q9BZR9	TRIM8	ENSG00000171206.13	E3 activity/RING/RING	Homo sapiens	18248090;20516148
IUUC-Hsa-046507	Q8TEJ3	SH3RF3	ENSG00000172985.10	E3 activity/RING/RING	Homo sapiens	20696164
IUUC-Hsa-045836	Q8WU17	RNF139	ENSG00000170881.4	E3 activity/RING/RING	Homo sapiens	19720873;20068067
IUUC-Hsa-046222	Q8IZP6	RNF113B	ENSG00000139797.7	E3 activity/RING/RING	Homo sapiens	19690564
IUUC-Hsa-046395	Q5M7Z0	RNFT1	ENSG00000189050.15	E3 activity/RING/RING	Homo sapiens	19690564
IUUC-Hsa-045828	Q14258	TRIM25	ENSG00000121060.15	E3 activity/RING/RING	Homo sapiens	16352599;20818395;17418098;20406818;21292167;24768535
IUUC-Hsa-046778	Q5TA31	RNF187	ENSG00000168159.10	E3 activity/RING/RING	Homo sapiens	20852630
IUUC-Hsa-046662	Q9HBD1	RC3H2	ENSG00000056586.15	E3 activity/RING/RING	Homo sapiens	24448648
IUUC-Hsa-046666	O95628	CNOT4	ENSG00000080802.18	E3 activity/RING/RING	Homo sapiens	19346402
IUUC-Hsa-046238	Q9BRZ2	TRIM56	ENSG00000169871.12	E3 activity/RING/RING	Homo sapiens	21074459;21289118
IUUC-Hsa-045798	Q8WZ73	RFFL	ENSG00000092871.16	E3 activity/RING/RING	Homo sapiens	18450452;15069192
IUUC-Hsa-046509	Q8WV44	TRIM41	ENSG00000146063.18	E3 activity/RING/RING	Homo sapiens	18248090;17893151;23936368
IUUC-Hsa-046042	Q9UPQ4	TRIM35	ENSG00000104228.12	E3 activity/RING/RING	Homo sapiens	18248090
IUUC-Hsa-046343	Q8IWV8	UBR2	ENSG00000024048.10	E3 activity/RING/RING; E3 activity/N-recognin/UBR-box; E3 activity/N-recognin/N-domain	Homo sapiens	20298436; 20298436; 20298436
IUUC-Hsa-046753	Q8IWV7	UBR1	ENSG00000159459.11	E3 activity/RING/RING; E3 activity/N-recognin/UBR-box; E3 activity/N-recognin/N-domain	Homo sapiens	20537150;20148194; 20537150;20148194; 11526102
IUUC-Hsa-046765	Q13263	TRIM28	ENSG00000130726.11	E3 activity/RING/RING; E3 activity/RING/PHD	Homo sapiens	18082607;18406149;18488044;19584288; 18082607;18406149;18488044;19584288
IUUC-Hsa-046169	Q9UPN9	TRIM33	ENSG00000197323.11	E3 activity/RING/RING; E3 activity/RING/PHD	Homo sapiens	15820681;17189380;20447379;21726812;24881051; 15820681;17189380;21726812;24881051
IUUC-Hsa-047032	Q9P1Y6	PHRF1	ENSG00000070047.11	E3 activity/RING/RING; E3 activity/RING/PHD	Homo sapiens	23911286; 23911286
IUUC-Hsa-045766	O94941	UBOX5	ENSG00000185019.16	E3 activity/RING/RING; E3 activity/RING/U-box	Homo sapiens	17050664; 17050664
IUUC-Hsa-045853	Q8NHY2	RFWD2	ENSG00000143207.19	E3 activity/RING/RING; E3 adaptor/Cullin RING/DCX/DWD	Homo sapiens	19643728;18815134;17588513;19176998;19007436;14739464;19741714;21403399; 19643728;18815134;17588513;14739464;19741714;21403399
IUUC-Hsa-046117	Q6Q0C0	TRAF7	ENSG00000131653.12	E3 activity/RING/RING; E3 adaptor/Cullin RING/DCX/DWD	Homo sapiens	20948544;23404503; 20948544;23404503
IUUC-Hsa-046272	Q9UKV5	AMFR	ENSG00000159461.14	E3 activity/RING/RING; UBD/Alpha-Helix/CUE	Homo sapiens	18037895;19103148;19164805;17895372;20458442;20133640;19828134;16168377; 16407162;23123110
IUUC-Hsa-046306	Q13191	CBLB	ENSG00000114423.18	E3 activity/RING/RING; UBD/Alpha-Helix/UBA	Homo sapiens	19546233;15308098;11526404;19815501;19007436;12218189; 15273720;17679095;24651487
IUUC-Hsa-046144	Q13489	BIRC3	ENSG00000023445.13	E3 activity/RING/RING; UBD/Alpha-Helix/UBA	Homo sapiens	19279678;19854138;18997792;20097753;18997792;16235027; 18939944
IUUC-Hsa-046177	P22681	CBL	ENSG00000110395.6	E3 activity/RING/RING; UBD/Alpha-Helix/UBA	Homo sapiens	10531381;14989173;18198176;19578043;19419964;19265199;19201892;19081591;14531861;12145291;18544533;18519587;17620338;17446348;17449471;17395426;16740632;21041311;11964285;12881521;12727845;12649282;15277517;19880507;19880496;19401194;16407834;12593796;12147253;10854852;17094949;20643813;17255943;11904433;12193575;12218189;21447956;18034775;16004964; 17679095
IUUC-Hsa-046022	P98170	XIAP	ENSG00000101966.12	E3 activity/RING/RING; UBD/Alpha-Helix/UBA	Homo sapiens	19531477;19473982;17613533;17217622;20932476;17967870;12121969;18761086; 22194841
IUUC-Hsa-046518	Q96EQ8	RNF125	ENSG00000101695.8	E3 activity/RING/RING; UBD/Alpha-Helix/UIM	Homo sapiens	17460044;19380491;19893624; 17990982
IUUC-Hsa-046529	Q6ZNA4	RNF111	ENSG00000157450.15	E3 activity/RING/RING; UBD/SIM/SIM	Homo sapiens	14657019;18451154;17341133; 23086935
IUUC-Hsa-045780	Q9Y4L5	RNF115	ENSG00000265491.4	E3 activity/RING/RING; UBD/ZnF/Other	Homo sapiens	17462600;18819927;21179390; 23418353
IUUC-Hsa-045957	Q9NS91	RAD18	ENSG00000070950.9	E3 activity/RING/RING; UBD/ZnF/UBZ	Homo sapiens	20675655;21355096;19635810;19228710; 10908344;18363965;22742833
IUUC-Hsa-046723	Q9BV68	RNF126	ENSG00000070423.17	E3 activity/RING/RING; UBD/ZnF/ZnF_A20	Homo sapiens	18819927;18511420; 23418353
IUUC-Hsa-046236	Q96T88	UHRF1	ENSG00000276043.4	E3 activity/RING/RING; ULD/UDP/UBQ/UBQ_Other	Homo sapiens	14993289;21268065;21045206; 12084726;19056828
IUUC-Hsa-046422	Q96PU4	UHRF2	ENSG00000147854.16	E3 activity/RING/RING; ULD/UDP/UBQ/UBQ_PIM	Homo sapiens	19218238;14741369;18643997;23404503; 12176013;12826399;14741369
IUUC-Hsa-046849	Q7Z6E9	RBBP6	ENSG00000122257.18	E3 activity/RING/RING; ULD/UDP/UFD/DWNN	Homo sapiens	18851979;20210701; 16396680
IUUC-Hsa-046271	Q9BSM1	PCGF1	ENSG00000115289.13	E3 activity/RING/RING; ULD/UDP/UFD/RAWUL	Homo sapiens	18650381; 21282530;23523425
IUUC-Hsa-045703	P35227	PCGF2	ENSG00000278644.2	E3 activity/RING/RING; ULD/UDP/UFD/RAWUL	Homo sapiens	18211895; 18588675;21282530;22325352
IUUC-Hsa-045665	P35226	COMMD3-BMI1	ENSG00000269897.5	E3 activity/RING/RING; ULD/UDP/UFD/RAWUL	Homo sapiens	19956605; 9009205;9121482;18588675;22325352;23523425
IUUC-Hsa-046100	Q99496	RNF2	ENSG00000121481.10	E3 activity/RING/RING; ULD/UDP/UFD/RAWUL	Homo sapiens	19956605;19164757;21245042;17088979;26151332; 19791798;23523425
IUUC-Hsa-046195	Q9Y314	NOSIP	ENSG00000142546.13	E3 activity/RING/U-box	Homo sapiens	12746455
IUUC-Hsa-046880	O95155	UBE4B	ENSG00000130939.18	E3 activity/RING/U-box	Homo sapiens	16484223;21317885;20696387
IUUC-Hsa-046939	O43734	TRAF3IP2	ENSG00000056972.18	E3 activity/RING/U-box	Homo sapiens	19825828
IUUC-Hsa-045709	Q13356	PPIL2	ENSG00000100023.18	E3 activity/RING/U-box	Homo sapiens	16978875
IUUC-Hsa-046176	Q14139	UBE4A	ENSG00000110344.9	E3 activity/RING/U-box	Homo sapiens	18069675
IUUC-Hsa-046872	Q9UNE7	STUB1	ENSG00000103266.10	E3 activity/RING/U-box	Homo sapiens	17525155;17873020;18381433;18655187;18313385;19103148;19741096;18922468;18955503;19706771;15466472;19642705;19536328;19020010;19483080;19153604;19465479;19406989;15538384;17178836;16740632;16280320;14612456;15761032;21358815;19940151;21124777;20924358;19940115;19913553;20588253;17963781;20724525;20075607;17324930;16940184;16207813;11557750;12297498;15781469;25225294;24106274;20943656
IUUC-Hsa-046036	Q9UMS4	PRPF19	ENSG00000110107.8	E3 activity/RING/U-box; E3 adaptor/Cullin RING/DCX/DWD	Homo sapiens	15601865;20595234; 15601865;20595234
IUUC-Hsa-046899	Q8NHZ8	CDC26	ENSG00000176386.8	E3 adaptor/Cullin RING/APC_C/APC_C	Homo sapiens	21107322;16763193
IUUC-Hsa-046926	Q9UJX3	ANAPC7	ENSG00000196510.12	E3 adaptor/Cullin RING/APC_C/APC_C	Homo sapiens	21107322;16763193
IUUC-Hsa-046617	Q9BS18	ANAPC13	ENSG00000129055.12	E3 adaptor/Cullin RING/APC_C/APC_C	Homo sapiens	21107322;16763193
IUUC-Hsa-046268	Q9NYG5	ANAPC11	ENSG00000141552.17	E3 adaptor/Cullin RING/APC_C/APC_C	Homo sapiens	19690564;21107322;16763193
IUUC-Hsa-045774	Q9H1A4	ANAPC1	ENSG00000153107.11	E3 adaptor/Cullin RING/APC_C/APC_C	Homo sapiens	21107322;16763193
IUUC-Hsa-046186	Q13042	CDC16	ENSG00000130177.14	E3 adaptor/Cullin RING/APC_C/APC_C	Homo sapiens	21107322;16763193
IUUC-Hsa-045713	Q9UJX2	CDC23	ENSG00000094880.10	E3 adaptor/Cullin RING/APC_C/APC_C	Homo sapiens	21107322;16763193
IUUC-Hsa-047014	Q9UJX4	ANAPC5	ENSG00000089053.12	E3 adaptor/Cullin RING/APC_C/APC_C	Homo sapiens	21107322;16763193
IUUC-Hsa-045682	P30260	CDC27	ENSG00000004897.11	E3 adaptor/Cullin RING/APC_C/APC_C	Homo sapiens	20552012;21107322;16763193
IUUC-Hsa-046971	Q9UM13	ANAPC10	ENSG00000164162.12	E3 adaptor/Cullin RING/APC_C/APC_C	Homo sapiens	21107322;16763193
IUUC-Hsa-046958	Q9UJX5	ANAPC4	ENSG00000053900.10	E3 adaptor/Cullin RING/APC_C/APC_C	Homo sapiens	21107322;16763193
IUUC-Hsa-046305	Q12834	CDC20	ENSG00000117399.13	E3 adaptor/Cullin RING/APC_C/CDC20	Homo sapiens	18662541;19339280;19167333;17908926;17015473;20937767;21439932;11742988
IUUC-Hsa-046695	Q9UM11	FZR1	ENSG00000105325.13	E3 adaptor/Cullin RING/APC_C/CDC20	Homo sapiens	19098431;19477924;16810178;16675394;11741538;19336465;19270695;18662541;17726374;18573889;17631504;17376772;16287863;14701726;15144564;20530197;21199005;21186356;20966048;20424596;17618083;12023018;21439932;21270054;21177849;20802534;20729194;20006513;20348135;20064487;19101468
IUUC-Hsa-046018	Q9H2C0	GAN	ENSG00000261609.4	E3 adaptor/Cullin RING/BCR/BTB_3-box	Homo sapiens	15983046;15071497;16227972;18680552
IUUC-Hsa-046262	Q96Q07	BTBD9	ENSG00000183826.16	E3 adaptor/Cullin RING/BCR/BTB_3-box	Homo sapiens	23455037
IUUC-Hsa-046394	C9JR72	KBTBD13	ENSG00000234438.3	E3 adaptor/Cullin RING/BCR/BTB_3-box	Homo sapiens	22542517
IUUC-Hsa-045835	O43791	SPOP	ENSG00000121067.17	E3 adaptor/Cullin RING/BCR/BTB_3-box	Homo sapiens	19164706;15897469;20463034;18414007
IUUC-Hsa-046283	Q9P2K6	KLHL42	ENSG00000087448.9	E3 adaptor/Cullin RING/BCR/BTB_3-box	Homo sapiens	19261606
IUUC-Hsa-046502	Q8WVZ9	KBTBD7	ENSG00000120696.8	E3 adaptor/Cullin RING/BCR/BTB_3-box	Homo sapiens	23661552
IUUC-Hsa-047023	Q8NDN9	RCBTB1	ENSG00000136144.11	E3 adaptor/Cullin RING/BCR/BTB_3-box	Homo sapiens	19256485
IUUC-Hsa-045834	Q9UJP4	KLHL21	ENSG00000162413.16	E3 adaptor/Cullin RING/BCR/BTB_3-box	Homo sapiens	19995937
IUUC-Hsa-046742	Q53G59	KLHL12	ENSG00000117153.15	E3 adaptor/Cullin RING/BCR/BTB_3-box	Homo sapiens	18303015;19805045
IUUC-Hsa-046683	Q9P2J3	KLHL9	ENSG00000198642.6	E3 adaptor/Cullin RING/BCR/BTB_3-box	Homo sapiens	17543862;15772280
IUUC-Hsa-047034	Q8IXQ5	KLHL7	ENSG00000122550.17	E3 adaptor/Cullin RING/BCR/BTB_3-box	Homo sapiens	19520207
IUUC-Hsa-046621	Q6TDP4	KLHL17	ENSG00000187961.13	E3 adaptor/Cullin RING/BCR/BTB_3-box	Homo sapiens	17062563
IUUC-Hsa-045984	Q53GT1	KLHL22	ENSG00000099910.16	E3 adaptor/Cullin RING/BCR/BTB_3-box	Homo sapiens	19995937
IUUC-Hsa-046817	Q9NVR0	KLHL11	ENSG00000178502.5	E3 adaptor/Cullin RING/BCR/BTB_3-box	Homo sapiens	23349464
IUUC-Hsa-046717	Q9UH77	KLHL3	ENSG00000146021.14	E3 adaptor/Cullin RING/BCR/BTB_3-box	Homo sapiens	23387299;23665031;23962426
IUUC-Hsa-047022	Q6JEL2	KLHL10	ENSG00000161594.6	E3 adaptor/Cullin RING/BCR/BTB_3-box	Homo sapiens	16162871
IUUC-Hsa-046235	Q2TBA0	KLHL40	ENSG00000157119.11	E3 adaptor/Cullin RING/BCR/BTB_3-box	Homo sapiens	23349464;24361185
IUUC-Hsa-046620	O60662	KLHL41	ENSG00000239474.6	E3 adaptor/Cullin RING/BCR/BTB_3-box	Homo sapiens	15983046
IUUC-Hsa-046025	Q9P2G9	KLHL8	ENSG00000145332.13	E3 adaptor/Cullin RING/BCR/BTB_3-box	Homo sapiens	19158078
IUUC-Hsa-046694	Q9P2N7	KLHL13	ENSG00000003096.13	E3 adaptor/Cullin RING/BCR/BTB_3-box	Homo sapiens	17543862;15772280
IUUC-Hsa-046265	O95198	KLHL2	ENSG00000109466.13	E3 adaptor/Cullin RING/BCR/BTB_3-box	Homo sapiens	21549840;23838290
IUUC-Hsa-046641	Q9Y2M5	KLHL20	ENSG00000076321.10	E3 adaptor/Cullin RING/BCR/BTB_3-box	Homo sapiens	20389280;21670212
IUUC-Hsa-046255	Q14145	KEAP1	ENSG00000079999.13	E3 adaptor/Cullin RING/BCR/BTB_3-box	Homo sapiens	17046835;19818716;20930034;20865015;26195781
IUUC-Hsa-045986	Q8WZ19	KCTD13	ENSG00000174943.9	E3 adaptor/Cullin RING/BCR/BTB_Other	Homo sapiens	19782033
IUUC-Hsa-046116	Q693B1	KCTD11	ENSG00000213859.4	E3 adaptor/Cullin RING/BCR/BTB_Other	Homo sapiens	20081843;21237243
IUUC-Hsa-046091	Q13829	TNFAIP1	ENSG00000109079.9	E3 adaptor/Cullin RING/BCR/BTB_Other	Homo sapiens	19782033
IUUC-Hsa-046420	Q8N143	BCL6B	ENSG00000161940.10	E3 adaptor/Cullin RING/BCR/BTB_Other	Homo sapiens	22279058
IUUC-Hsa-046837	Q99592	ZBTB18	ENSG00000179456.10	E3 adaptor/Cullin RING/BCR/BTB_Other	Homo sapiens	21474562
IUUC-Hsa-045944	Q8NC69	KCTD6	ENSG00000168301.12	E3 adaptor/Cullin RING/BCR/BTB_Other	Homo sapiens	21472142
IUUC-Hsa-046990	Q96RE7	NACC1	ENSG00000160877.5	E3 adaptor/Cullin RING/BCR/BTB_Other	Homo sapiens	17699672
IUUC-Hsa-045899	Q9NXV2	KCTD5	ENSG00000167977.8	E3 adaptor/Cullin RING/BCR/BTB_Other	Homo sapiens	18573101
IUUC-Hsa-046839	O94844	RHOBTB1	ENSG00000072422.16	E3 adaptor/Cullin RING/BCR/BTB_Other	Homo sapiens	18835386
IUUC-Hsa-046792	Q9BYZ6	RHOBTB2	ENSG00000008853.16	E3 adaptor/Cullin RING/BCR/BTB_Other	Homo sapiens	18374159;18835386
IUUC-Hsa-045733	Q969K4	ABTB1	ENSG00000114626.17	E3 adaptor/Cullin RING/BCR/BTB_Other	Homo sapiens	18429817;18459963
IUUC-Hsa-045996	Q4G0X4	KCTD21	ENSG00000188997.7	E3 adaptor/Cullin RING/BCR/BTB_Other	Homo sapiens	21472142
IUUC-Hsa-046587	O94955	RHOBTB3	ENSG00000164292.12	E3 adaptor/Cullin RING/BCR/BTB_Other	Homo sapiens	18835386
IUUC-Hsa-046406	Q14999	CUL7	ENSG00000044090.8	E3 adaptor/Cullin RING/Cullin	Homo sapiens	17332328
IUUC-Hsa-046848	Q13620	CUL4B	ENSG00000158290.16	E3 adaptor/Cullin RING/Cullin	Homo sapiens	17954973;21352845
IUUC-Hsa-045679	Q13619	CUL4A	ENSG00000139842.14	E3 adaptor/Cullin RING/Cullin	Homo sapiens	19276361
IUUC-Hsa-045974	Q93034	CUL5	ENSG00000166266.13	E3 adaptor/Cullin RING/Cullin	Homo sapiens	19933325;19385048
IUUC-Hsa-046000	Q13618	CUL3	ENSG00000036257.12	E3 adaptor/Cullin RING/Cullin	Homo sapiens	15071497
IUUC-Hsa-046819	Q13617	CUL2	ENSG00000108094.14	E3 adaptor/Cullin RING/Cullin	Homo sapiens	9122164;9447969;12149480
IUUC-Hsa-046034	Q13616	CUL1	ENSG00000055130.15	E3 adaptor/Cullin RING/Cullin	Homo sapiens	18644861
IUUC-Hsa-045663	Q9UJX6	ANAPC2	ENSG00000176248.8	E3 adaptor/Cullin RING/Cullin; E3 adaptor/Cullin RING/APC_C/APC_C	Homo sapiens	21107322;16763193; 21107322;16763193
IUUC-Hsa-046709	Q16531	DDB1	ENSG00000167986.13	E3 adaptor/Cullin RING/DCX/DDB1	Homo sapiens	19276361;19337321;21237244
IUUC-Hsa-046505	O75530	EED	ENSG00000074266.18	E3 adaptor/Cullin RING/DCX/DWD	Homo sapiens	17041588;17588513
IUUC-Hsa-047026	Q8TC44	POC1B	ENSG00000139323.13	E3 adaptor/Cullin RING/DCX/DWD	Homo sapiens	17588513
IUUC-Hsa-045894	Q15291	RBBP5	ENSG00000117222.13	E3 adaptor/Cullin RING/DCX/DWD	Homo sapiens	17588513
IUUC-Hsa-046801	Q04725	TLE2	ENSG00000065717.14	E3 adaptor/Cullin RING/DCX/DWD	Homo sapiens	17041588;17588513
IUUC-Hsa-046432	P62879	GNB2	ENSG00000172354.9	E3 adaptor/Cullin RING/DCX/DWD	Homo sapiens	17588513
IUUC-Hsa-045862	Q9NZJ0	DTL	ENSG00000143476.17	E3 adaptor/Cullin RING/DCX/DWD	Homo sapiens	19595719;20932471;21035370;18703516;20086099;19081066
IUUC-Hsa-045683	Q09028	RBBP4	ENSG00000162521.18	E3 adaptor/Cullin RING/DCX/DWD	Homo sapiens	17588513
IUUC-Hsa-046134	Q6PJI9	WDR59	ENSG00000103091.14	E3 adaptor/Cullin RING/DCX/DWD	Homo sapiens	17588513
IUUC-Hsa-046746	Q8WV16	DCAF4	ENSG00000119599.16	E3 adaptor/Cullin RING/DCX/DWD	Homo sapiens	17588513
IUUC-Hsa-046377	Q5TAQ9	RP11-574F21.3	ENSG00000258465.6	E3 adaptor/Cullin RING/DCX/DWD	Homo sapiens	17588513
IUUC-Hsa-046114	Q9GZL7	WDR12	ENSG00000138442.9	E3 adaptor/Cullin RING/DCX/DWD	Homo sapiens	17588513
IUUC-Hsa-047011	Q04724	TLE1	ENSG00000196781.14	E3 adaptor/Cullin RING/DCX/DWD	Homo sapiens	17041588;17588513
IUUC-Hsa-046757	Q8WWQ0	PHIP	ENSG00000146247.13	E3 adaptor/Cullin RING/DCX/DWD	Homo sapiens	17588513
IUUC-Hsa-046127	Q5QP82	DCAF10	ENSG00000122741.15	E3 adaptor/Cullin RING/DCX/DWD	Homo sapiens	17588513
IUUC-Hsa-046752	Q96JK2	DCAF5	ENSG00000139990.17	E3 adaptor/Cullin RING/DCX/DWD	Homo sapiens	17588513
IUUC-Hsa-046354	Q92466	DDB2	ENSG00000134574.11	E3 adaptor/Cullin RING/DCX/DWD	Homo sapiens	19109893;15882621
IUUC-Hsa-046061	Q8TEB1	DCAF11	ENSG00000100897.17	E3 adaptor/Cullin RING/DCX/DWD	Homo sapiens	16964240
IUUC-Hsa-045956	Q8NFH3	NUP43	ENSG00000120253.13	E3 adaptor/Cullin RING/DCX/DWD	Homo sapiens	17588513
IUUC-Hsa-045698	Q9BVA0	KATNB1	ENSG00000140854.12	E3 adaptor/Cullin RING/DCX/DWD	Homo sapiens	17588513
IUUC-Hsa-046021	Q9BQ67	GRWD1	ENSG00000105447.12	E3 adaptor/Cullin RING/DCX/DWD	Homo sapiens	17588513
IUUC-Hsa-045677	Q16576	RBBP7	ENSG00000102054.17	E3 adaptor/Cullin RING/DCX/DWD	Homo sapiens	17588513
IUUC-Hsa-046549	Q04726	TLE3	ENSG00000140332.15	E3 adaptor/Cullin RING/DCX/DWD	Homo sapiens	17041588;17588513
IUUC-Hsa-046128	Q9NVX2	NLE1	ENSG00000073536.17	E3 adaptor/Cullin RING/DCX/DWD	Homo sapiens	17588513
IUUC-Hsa-045708	Q9C0C7	AMBRA1	ENSG00000110497.14	E3 adaptor/Cullin RING/DCX/DWD	Homo sapiens	20562859
IUUC-Hsa-046350	Q9NSI6	BRWD1	ENSG00000185658.13	E3 adaptor/Cullin RING/DCX/DWD	Homo sapiens	17588513
IUUC-Hsa-047021	Q9H967	WDR76	ENSG00000092470.11	E3 adaptor/Cullin RING/DCX/DWD	Homo sapiens	17588513
IUUC-Hsa-046215	Q2TAY7	SMU1	ENSG00000122692.8	E3 adaptor/Cullin RING/DCX/DWD	Homo sapiens	17588513
IUUC-Hsa-046836	Q7Z5U6	WDR53	ENSG00000185798.7	E3 adaptor/Cullin RING/DCX/DWD	Homo sapiens	17588513
IUUC-Hsa-046528	O76071	CIAO1	ENSG00000144021.2	E3 adaptor/Cullin RING/DCX/DWD	Homo sapiens	17588513
IUUC-Hsa-046975	Q13610	PWP1	ENSG00000136045.11	E3 adaptor/Cullin RING/DCX/DWD	Homo sapiens	17588513
IUUC-Hsa-046622	Q8N5D0	WDTC1	ENSG00000142784.15	E3 adaptor/Cullin RING/DCX/DWD	Homo sapiens	17588513
IUUC-Hsa-046838	Q9H7D7	WDR26	ENSG00000162923.14	E3 adaptor/Cullin RING/DCX/DWD	Homo sapiens	17588513
IUUC-Hsa-046015	P61962	DCAF7	ENSG00000136485.14	E3 adaptor/Cullin RING/DCX/DWD	Homo sapiens	17588513
IUUC-Hsa-046809	P63244	RACK1	ENSG00000204628.11	E3 adaptor/Cullin RING/DCX/DWD	Homo sapiens	17244529
IUUC-Hsa-046956	Q86VZ2	WDR5B	ENSG00000196981.3	E3 adaptor/Cullin RING/DCX/DWD	Homo sapiens	17588513
IUUC-Hsa-045866	Q6UXN9	WDR82	ENSG00000164091.11	E3 adaptor/Cullin RING/DCX/DWD	Homo sapiens	17588513
IUUC-Hsa-046935	Q9Y4B6	DCAF1	ENSG00000145041.15	E3 adaptor/Cullin RING/DCX/DWD	Homo sapiens	19595719;19287380;17360488;17620334;20178741;20870715
IUUC-Hsa-046843	Q9NV06	DCAF13	ENSG00000164934.13	E3 adaptor/Cullin RING/DCX/DWD	Homo sapiens	17588513
IUUC-Hsa-045918	Q96DI7	SNRNP40	ENSG00000060688.12	E3 adaptor/Cullin RING/DCX/DWD	Homo sapiens	17588513
IUUC-Hsa-045743	Q58WW2	DCAF6	ENSG00000143164.15	E3 adaptor/Cullin RING/DCX/DWD	Homo sapiens	17588513
IUUC-Hsa-046020	Q5T6F0	DCAF12	ENSG00000198876.12	E3 adaptor/Cullin RING/DCX/DWD	Homo sapiens	17588513
IUUC-Hsa-046028	Q13216	ERCC8	ENSG00000049167.13	E3 adaptor/Cullin RING/DCX/DWD	Homo sapiens	18794354;18936169
IUUC-Hsa-046632	Q676U5	ATG16L1	ENSG00000281089.2	E3 adaptor/Cullin RING/DCX/DWD; UBD/Beta-Prp	Homo sapiens	17588513; 23300079
IUUC-Hsa-046290	P61964	WDR5	ENSG00000196363.9	E3 adaptor/Cullin RING/DCX/DWD; UBD/Beta-Prp	Homo sapiens	17041588;17588513; 21070969
IUUC-Hsa-045839	Q9GZS3	WDR61	ENSG00000140395.8	E3 adaptor/Cullin RING/DCX/DWD; UBD/Beta-Prp	Homo sapiens	17588513; 21070969
IUUC-Hsa-046358	P43034	PAFAH1B1	ENSG00000007168.12	E3 adaptor/Cullin RING/DCX/DWD; UBD/Beta-Prp	Homo sapiens	17588513; 21070969
IUUC-Hsa-046045	Q15369	TCEB1	ENSG00000154582.16	E3 adaptor/Cullin RING/ECS/Elon-B_C	Homo sapiens	17361105;9606976
IUUC-Hsa-046790	Q15370	TCEB2	ENSG00000103363.14	E3 adaptor/Cullin RING/ECS/Elon-B_C; ULD/UDP/UBQ/UBQ_Other	Homo sapiens	17361105;9606976; 10224134;15209385
IUUC-Hsa-045702	Q9Y576	ASB1	ENSG00000065802.11	E3 adaptor/Cullin RING/ECS/SOCS_VHL_BC-box	Homo sapiens	16325183
IUUC-Hsa-046998	Q96A44	SPSB4	ENSG00000175093.4	E3 adaptor/Cullin RING/ECS/SOCS_VHL_BC-box	Homo sapiens	21199876
IUUC-Hsa-046556	Q96DX5	ASB9	ENSG00000102048.15	E3 adaptor/Cullin RING/ECS/SOCS_VHL_BC-box	Homo sapiens	17148442
IUUC-Hsa-046854	Q9H672	ASB7	ENSG00000183475.12	E3 adaptor/Cullin RING/ECS/SOCS_VHL_BC-box	Homo sapiens	16325183
IUUC-Hsa-046908	Q96G25	MED8	ENSG00000159479.16	E3 adaptor/Cullin RING/ECS/SOCS_VHL_BC-box	Homo sapiens	12149480
IUUC-Hsa-046889	P82094	TMF1	ENSG00000144747.15	E3 adaptor/Cullin RING/ECS/SOCS_VHL_BC-box	Homo sapiens	15467733
IUUC-Hsa-046409	O14544	SOCS6	ENSG00000170677.5	E3 adaptor/Cullin RING/ECS/SOCS_VHL_BC-box	Homo sapiens	12052866;21030588
IUUC-Hsa-046101	Q8WXH4	ASB11	ENSG00000165192.13	E3 adaptor/Cullin RING/ECS/SOCS_VHL_BC-box	Homo sapiens	24337577
IUUC-Hsa-046322	Q8WXH5	SOCS4	ENSG00000180008.8	E3 adaptor/Cullin RING/ECS/SOCS_VHL_BC-box	Homo sapiens	17997974
IUUC-Hsa-045926	O14512	SOCS7	ENSG00000274229.2	E3 adaptor/Cullin RING/ECS/SOCS_VHL_BC-box	Homo sapiens	12052866
IUUC-Hsa-046866	Q8WXK4	ASB12	ENSG00000198881.9	E3 adaptor/Cullin RING/ECS/SOCS_VHL_BC-box	Homo sapiens	16325183
IUUC-Hsa-046596	Q9BR09	NEURL2	ENSG00000124257.6	E3 adaptor/Cullin RING/ECS/SOCS_VHL_BC-box	Homo sapiens	14960280
IUUC-Hsa-046909	O14543	SOCS3	ENSG00000184557.4	E3 adaptor/Cullin RING/ECS/SOCS_VHL_BC-box	Homo sapiens	16616006;12228220;25939384
IUUC-Hsa-046131	Q99619	SPSB2	ENSG00000111671.9	E3 adaptor/Cullin RING/ECS/SOCS_VHL_BC-box	Homo sapiens	20603330
IUUC-Hsa-046111	Q8WXK1	ASB15	ENSG00000146809.12	E3 adaptor/Cullin RING/ECS/SOCS_VHL_BC-box	Homo sapiens	16424087
IUUC-Hsa-046237	Q96S21	RAB40C	ENSG00000197562.9	E3 adaptor/Cullin RING/ECS/SOCS_VHL_BC-box	Homo sapiens	15601820
IUUC-Hsa-046557	O14508	SOCS2	ENSG00000120833.13	E3 adaptor/Cullin RING/ECS/SOCS_VHL_BC-box	Homo sapiens	17997974;17363902
IUUC-Hsa-045812	Q9Y574	ASB4	ENSG00000005981.12	E3 adaptor/Cullin RING/ECS/SOCS_VHL_BC-box	Homo sapiens	17636018
IUUC-Hsa-046547	P40337	VHL	ENSG00000134086.7	E3 adaptor/Cullin RING/ECS/SOCS_VHL_BC-box	Homo sapiens	20300531;19228690;12912922;19695223;19305426;20026589;11574546;11739384;12604794;17350623;15777842
IUUC-Hsa-046678	Q9NSE2	CISH	ENSG00000114737.15	E3 adaptor/Cullin RING/ECS/SOCS_VHL_BC-box	Homo sapiens	19622774
IUUC-Hsa-046356	Q9NWX5	ASB6	ENSG00000148331.11	E3 adaptor/Cullin RING/ECS/SOCS_VHL_BC-box	Homo sapiens	16325183
IUUC-Hsa-045783	Q96BD6	SPSB1	ENSG00000171621.13	E3 adaptor/Cullin RING/ECS/SOCS_VHL_BC-box	Homo sapiens	21199876;11384984
IUUC-Hsa-045805	O75159	SOCS5	ENSG00000171150.7	E3 adaptor/Cullin RING/ECS/SOCS_VHL_BC-box	Homo sapiens	15695332
IUUC-Hsa-046344	Q9NYS7	WSB2	ENSG00000176871.8	E3 adaptor/Cullin RING/ECS/SOCS_VHL_BC-box	Homo sapiens	17001306
IUUC-Hsa-046896	Q96L50	LRR1	ENSG00000165501.16	E3 adaptor/Cullin RING/ECS/SOCS_VHL_BC-box	Homo sapiens	21074711;23555289
IUUC-Hsa-046104	Q9H765	ASB8	ENSG00000177981.10	E3 adaptor/Cullin RING/ECS/SOCS_VHL_BC-box	Homo sapiens	12559969
IUUC-Hsa-045863	Q15345	LRRC41	ENSG00000132128.16	E3 adaptor/Cullin RING/ECS/SOCS_VHL_BC-box	Homo sapiens	11384984
IUUC-Hsa-046010	O15524	SOCS1	ENSG00000185338.4	E3 adaptor/Cullin RING/ECS/SOCS_VHL_BC-box	Homo sapiens	16616006;12228220;19339690;17183367;10747851;15021916
IUUC-Hsa-046594	Q9Y575	GPR75-ASB3	ENSG00000270898.5	E3 adaptor/Cullin RING/ECS/SOCS_VHL_BC-box	Homo sapiens	15899873
IUUC-Hsa-046964	Q9UK73	FEM1B	ENSG00000169018.5	E3 adaptor/Cullin RING/ECS/SOCS_VHL_BC-box	Homo sapiens	15601820
IUUC-Hsa-046300	Q9Y6I7	WSB1	ENSG00000109046.14	E3 adaptor/Cullin RING/ECS/SOCS_VHL_BC-box; E3 adaptor/Cullin RING/DCX/DWD	Homo sapiens	15965468;19651899;18093972;17588513; 15965468;19651899;18093972;17588513
IUUC-Hsa-045847	P57737	CORO7	ENSG00000262246.5	E3 adaptor/Cullin RING/ECS/SOCS_VHL_BC-box; E3 adaptor/Cullin RING/DCX/DWD	Homo sapiens	21130766; 21130766
IUUC-Hsa-046276	Q96Q27	ASB2	ENSG00000278693.3	E3 adaptor/Cullin RING/ECS/SOCS_VHL_BC-box; UBD/Alpha-Helix/UIM	Homo sapiens	16325183;19376791;21119685;24052262; 22382022
IUUC-Hsa-046919	P17483	HOXB4	ENSG00000182742.5	E3 adaptor/Cullin RING/Other	Homo sapiens	21098278
IUUC-Hsa-046962	Q5H9S7	DCAF17	ENSG00000115827.13	E3 adaptor/Cullin RING/Other	Homo sapiens	17588513
IUUC-Hsa-046897	Q6R327	RICTOR	ENSG00000164327.12	E3 adaptor/Cullin RING/Other	Homo sapiens	21204013;20832730
IUUC-Hsa-046892	Q66K64	DCAF15	ENSG00000132017.10	E3 adaptor/Cullin RING/Other	Homo sapiens	17588513
IUUC-Hsa-046954	Q9NXF7	DCAF16	ENSG00000163257.10	E3 adaptor/Cullin RING/Other	Homo sapiens	17588513
IUUC-Hsa-046960	P35869	AHR	ENSG00000106546.12	E3 adaptor/Cullin RING/Other	Homo sapiens	19651607;17392787;21397018
IUUC-Hsa-046967	Q8TEL6	TRPC4AP	ENSG00000100991.11	E3 adaptor/Cullin RING/Other	Homo sapiens	20551172
IUUC-Hsa-046946	P27540	ARNT	ENSG00000143437.20	E3 adaptor/Cullin RING/Other	Homo sapiens	17392787
IUUC-Hsa-045742	Q9UK96	FBXO10	ENSG00000147912.12	E3 adaptor/Cullin RING/SCF/F-box	Homo sapiens	24008983
IUUC-Hsa-046452	Q9UKC9	FBXL2	ENSG00000153558.13	E3 adaptor/Cullin RING/SCF/F-box	Homo sapiens	21343341;26037928
IUUC-Hsa-046685	Q9UJT9	FBXL7	ENSG00000183580.9	E3 adaptor/Cullin RING/SCF/F-box	Homo sapiens	22306998
IUUC-Hsa-046251	Q9NRD0	FBXO8	ENSG00000164117.13	E3 adaptor/Cullin RING/SCF/F-box	Homo sapiens	18094045
IUUC-Hsa-046173	Q969P5	FBXO32	ENSG00000156804.7	E3 adaptor/Cullin RING/SCF/F-box	Homo sapiens	19117950;15531760;18354498;19850579
IUUC-Hsa-046923	Q99618	CDCA3	ENSG00000111665.11	E3 adaptor/Cullin RING/SCF/F-box	Homo sapiens	18032919;12679038
IUUC-Hsa-046920	Q9UF56	FBXL17	ENSG00000145743.15	E3 adaptor/Cullin RING/SCF/F-box	Homo sapiens	24035498
IUUC-Hsa-046512	Q13309	SKP2	ENSG00000145604.15	E3 adaptor/Cullin RING/SCF/F-box	Homo sapiens	16352731;19828607;19117950;18056467;19660140;21237244;18660753;18665269;10559858;19451650;19429855;15520277;17908926;16286470;14592976;12840033;16103164;15113913;19615363;19935701;16951159;12769844;18071316;17786314
IUUC-Hsa-045768	Q96EF6	FBXO17	ENSG00000282954.1	E3 adaptor/Cullin RING/SCF/F-box	Homo sapiens	18203720
IUUC-Hsa-046246	Q8NI29	FBXO27	ENSG00000283021.1	E3 adaptor/Cullin RING/SCF/F-box	Homo sapiens	18203720
IUUC-Hsa-136370	Q9UKT6	FBXL21	ENSG00000164616.15	E3 adaptor/Cullin RING/SCF/F-box	Homo sapiens	23452855
IUUC-Hsa-045872	Q6P3S6	FBXO42	ENSG00000037637.10	E3 adaptor/Cullin RING/SCF/F-box	Homo sapiens	21127074;19509332
IUUC-Hsa-046932	Q86WB0	ZC3HC1	ENSG00000091732.15	E3 adaptor/Cullin RING/SCF/F-box	Homo sapiens	16009132
IUUC-Hsa-045977	Q9UKT7	FBXL3	ENSG00000005812.10	E3 adaptor/Cullin RING/SCF/F-box	Homo sapiens	17463251;20304803
IUUC-Hsa-046047	Q9NRD1	FBXO6	ENSG00000116663.10	E3 adaptor/Cullin RING/SCF/F-box	Homo sapiens	18203720;19515249
IUUC-Hsa-045945	Q9UK22	FBXO2	ENSG00000116661.9	E3 adaptor/Cullin RING/SCF/F-box	Homo sapiens	21135578;20854419
IUUC-Hsa-046489	Q8TCJ0	FBXO25	ENSG00000147364.16	E3 adaptor/Cullin RING/SCF/F-box	Homo sapiens	16714087;23940030
IUUC-Hsa-046558	Q9UKT5	FBXO4	ENSG00000151876.12	E3 adaptor/Cullin RING/SCF/F-box	Homo sapiens	20181953;19683498;19343786;19221502;15520277
IUUC-Hsa-047001	Q9UKA1	FBXL5	ENSG00000118564.14	E3 adaptor/Cullin RING/SCF/F-box	Homo sapiens	19762596;17532294
IUUC-Hsa-046650	Q8NFZ0	FBXO18	ENSG00000134452.19	E3 adaptor/Cullin RING/SCF/F-box	Homo sapiens	15117950
IUUC-Hsa-046325	Q6PCT2	FBXL19	ENSG00000099364.16	E3 adaptor/Cullin RING/SCF/F-box	Homo sapiens	22660580;23871831
IUUC-Hsa-046454	Q8N1E6	FBXL14	ENSG00000171823.6	E3 adaptor/Cullin RING/SCF/F-box	Homo sapiens	19955572
IUUC-Hsa-046980	Q9H4M3	FBXO44	ENSG00000132879.13	E3 adaptor/Cullin RING/SCF/F-box	Homo sapiens	20057081;20682791;14701835
IUUC-Hsa-046340	Q9NXK8	FBXL12	ENSG00000127452.8	E3 adaptor/Cullin RING/SCF/F-box	Homo sapiens	18660753
IUUC-Hsa-046965	Q9UH90	FBXO40	ENSG00000163833.7	E3 adaptor/Cullin RING/SCF/F-box	Homo sapiens	22033112
IUUC-Hsa-046445	Q9UK97	FBXO9	ENSG00000112146.16	E3 adaptor/Cullin RING/SCF/F-box	Homo sapiens	23263282
IUUC-Hsa-046221	Q5XX13	FBXW10	ENSG00000171931.12	E3 adaptor/Cullin RING/SCF/F-box	Homo sapiens	20498703
IUUC-Hsa-046682	Q8TB52	FBXO30	ENSG00000118496.4	E3 adaptor/Cullin RING/SCF/F-box	Homo sapiens	24076600
IUUC-Hsa-046867	P41002	CCNF	ENSG00000162063.12	E3 adaptor/Cullin RING/SCF/F-box	Homo sapiens	20596027
IUUC-Hsa-046619	P0C2W1	FBXO45	ENSG00000174013.7	E3 adaptor/Cullin RING/SCF/F-box	Homo sapiens	19996097;19581926
IUUC-Hsa-046910	Q9H469	FBXL15	ENSG00000107872.12	E3 adaptor/Cullin RING/SCF/F-box	Homo sapiens	21572392
IUUC-Hsa-046348	Q9Y3I1	FBXO7	ENSG00000100225.17	E3 adaptor/Cullin RING/SCF/F-box	Homo sapiens	18495667;16510124
IUUC-Hsa-047002	Q9UK99	FBXO3	ENSG00000110429.13	E3 adaptor/Cullin RING/SCF/F-box	Homo sapiens	18809579
IUUC-Hsa-046244	Q86XK2	FBXO11	ENSG00000138081.20	E3 adaptor/Cullin RING/SCF/F-box	Homo sapiens	19580641
IUUC-Hsa-045782	Q96IG2	FBXL20	ENSG00000108306.11	E3 adaptor/Cullin RING/SCF/F-box	Homo sapiens	23316391
IUUC-Hsa-046499	Q8N531	FBXL6	ENSG00000182325.10	E3 adaptor/Cullin RING/SCF/F-box	Homo sapiens	19159283
IUUC-Hsa-046995	Q8NEZ5	FBXO22	ENSG00000167196.13	E3 adaptor/Cullin RING/SCF/F-box	Homo sapiens	21768309;23333857
IUUC-Hsa-046605	Q5XUX0	FBXO31	ENSG00000103264.16	E3 adaptor/Cullin RING/SCF/F-box	Homo sapiens	19412162;23469015;24936062
IUUC-Hsa-046057	Q8NCQ5	FBXO15	ENSG00000141665.11	E3 adaptor/Cullin RING/SCF/F-box	Homo sapiens	23465077
IUUC-Hsa-046735	Q9NVF7	FBXO28	ENSG00000143756.11	E3 adaptor/Cullin RING/SCF/F-box	Homo sapiens	23776131
IUUC-Hsa-045749	Q9UKA2	FBXL4	ENSG00000112234.8	E3 adaptor/Cullin RING/SCF/F-box	Homo sapiens	21757720
IUUC-Hsa-046495	Q7Z6M2	FBXO33	ENSG00000165355.7	E3 adaptor/Cullin RING/SCF/F-box	Homo sapiens	16797541
IUUC-Hsa-046139	Q9UKB1	FBXW11	ENSG00000072803.17	E3 adaptor/Cullin RING/SCF/F-box; E3 adaptor/Cullin RING/DCX/DWD	Homo sapiens	17873516;16775333;21310048;18782782;7479976;20347421; 8909296;17873516;18782782;7479976;19966869
IUUC-Hsa-045668	Q9UKT8	FBXW2	ENSG00000119402.16	E3 adaptor/Cullin RING/SCF/F-box; E3 adaptor/Cullin RING/DCX/DWD	Homo sapiens	15640526; 15640526
IUUC-Hsa-045962	Q9Y297	BTRC	ENSG00000166167.17	E3 adaptor/Cullin RING/SCF/F-box; E3 adaptor/Cullin RING/DCX/DWD	Homo sapiens	18166147;18378670;18460583;18500245;10074433;18650423;18354483;19004823;19631635;19478868;19297328;15082796;19276348;19270156;19244340;17965458;10437795;19211746;19196987;17217622;14525958;14988407;20068069;19929170;16303288;21173164;18575781;19797085;16219772;21402774;21068446;17445772; 18166147;18460583;18500245;10074433;18650423;19004823;19631635;19557001;19478868;19297328;19276348;17965458;10…
IUUC-Hsa-045701	Q969U6	FBXW5	ENSG00000159069.13	E3 adaptor/Cullin RING/SCF/F-box; E3 adaptor/Cullin RING/DCX/DWD	Homo sapiens	21725316;18381890;24082123; 21725316;18381890;17588513;24082123
IUUC-Hsa-046488	Q9BZK7	TBL1XR1	ENSG00000177565.16	E3 adaptor/Cullin RING/SCF/F-box; E3 adaptor/Cullin RING/DCX/DWD	Homo sapiens	20547759;19759827; 20547759;19759827
IUUC-Hsa-045841	O60907	TBL1X	ENSG00000101849.15	E3 adaptor/Cullin RING/SCF/F-box; E3 adaptor/Cullin RING/DCX/DWD	Homo sapiens	18803400;19759827; 18803400;19759827
IUUC-Hsa-045898	Q969H0	FBXW7	ENSG00000109670.13	E3 adaptor/Cullin RING/SCF/F-box; E3 adaptor/Cullin RING/DCX/DWD; UBD/Beta-Prp	Homo sapiens	18500245;11585921;20208556;19126544;17574025;18765672;14739463;20935640;19660140;18787170;19364825;15520277;20534483;20388706;12354302;21368833;20622901;21254166; 18500245;11585921;20208556;19126544;17574025;18765672;14739463;20935640;18787170;19364825;15520277;20534483;20388706;16054087;12354302;21368833; 21070969
IUUC-Hsa-046705	P57775	FBXW4	ENSG00000107829.13	E3 adaptor/Cullin RING/SCF/F-box; UBD/Beta-Prp	Homo sapiens	23658844; 21070969
IUUC-Hsa-046240	Q8N3Y1	FBXW8	ENSG00000174989.12	E3 adaptor/Cullin RING/SCF/F-box; UBD/Beta-Prp	Homo sapiens	17998335;14990695;18539111;18498745;17205132;17588513; 21070969
